# Supplementary material for: Control of Fusarium wilt by wheat straw is associated with microbial network changes in watermelon rhizosphere
Source: Sci Rep. 2020 Jul 29;10:12736. doi: 10.1038/s41598-020-69623-6 (PMC7391731; doi:10.1038/s41598-020-69623-6)
Supplement: Supplementary file 2 — Supplementary Information 2. [file 41598_2020_69623_MOESM2_ESM.xls]

## Sheet: RDA_EF_correlation
Constrain	RDA1_cos	RDA2_cos
AP	-0.899028	0.437892
pH	-0.998566	0.0535366
EC	0.900779	0.434278
DI	-0.801363	0.598179

## Sheet: RDA_eig
Axis	Eigenvalue	Proportion Explained	Cumulative Proportion
RDA1	0.320939	0.6826	0.6826
RDA2	0.131456	0.27959	0.96219
RDA3	0.0120253	0.02558	0.98777
RDA4	0.00575158	0.01223	1

## Sheet: RDA_envir-factor_sites
Constrain	RDA1	RDA2	RDA3	RDA4	PC1	PC2
AP	-0.848438	0.413251	-0.0569942	0.325773	0	0
pH	-0.934459	0.0500996	0.281415	-0.212326	0	0
EC	0.894696	0.431345	0.0389255	0.109291	0	0
DI	-0.282961	0.211217	-0.803403	-0.479441	0	0

## Sheet: RDA_sample_sites
Samples	RDA1	RDA2	RDA3	RDA4	PC1	PC2
CK1-1	-0.0829829	-1.0575	1.87671	4.71265	-0.67328	0.0996983
CK1-2	0.108793	-1.47395	0.50335	3.44533	-0.793478	0.324779
CK1-3	-1.98439	-0.199055	-8.98147	1.88378	1.02416	1.86348
CK1-4	-0.93011	-0.890787	-0.299606	2.89995	0.176349	0.785985
CK1-5	-0.193668	-1.43897	-1.33527	2.87787	-0.505292	0.374868
CK1-6	0.619436	-0.857247	-0.770304	5.92943	-1.17391	-0.418694
CK1-7	-0.0801864	-1.75114	0.876669	3.90331	-0.656657	0.404442
CK1-8	-0.203869	-1.14292	3.19002	4.29003	-0.567507	0.0147936
CK1-9	-0.880859	-0.385219	1.96187	1.02371	0.132861	0.215975
T1-1	1.14786	-1.42865	0.390332	1.72296	-0.727242	0.325368
T1-2	0.330153	-0.0759759	1.2756	0.413251	0.0910144	-0.136871
T1-3	0.443622	-0.940399	-0.762047	0.137212	0.0945376	0.285186
T1-4	0.939558	-1.5006	-0.863672	0.793032	-0.445642	0.299584
T1-5	0.72542	-0.717977	1.79168	1.94085	-0.260402	-0.267833
T1-6	0.570399	-1.10592	-1.94953	0.0959721	0.155613	0.0457459
T1-7	0.560628	-0.478889	0.392458	2.17765	-0.243096	0.0876492
T1-8	0.275463	-0.805602	-0.369048	-0.314646	0.159952	0.178906
T1-9	0.608954	-0.745206	0.057909	-1.30543	0.129036	0.150283
CK2-1	0.359247	-0.573086	2.17072	-3.87893	-0.377055	-0.290948
CK2-2	-0.613087	1.64499	-0.385203	-5.54051	0.596183	-0.624966
CK2-3	-0.580627	0.460954	2.89674	-4.65358	0.0174522	-0.762832
CK2-4	-1.00757	2.34225	1.39351	-4.53476	0.680934	-0.940812
CK2-5	-1.0121	1.50523	1.91318	-7.11921	0.884803	-0.380191
CK2-6	-0.520115	-0.0986331	-0.89758	0.619763	-0.0948047	0.154124
CK2-7	-0.747882	1.86634	1.54486	-2.60852	0.422139	-0.945544
CK2-8	-0.544029	0.392133	-0.777338	-4.10588	0.190104	-0.215201
CK2-9	-0.992464	1.1537	-1.00536	-3.10578	0.712829	-0.280588
T2-1	0.255765	1.26503	-0.263417	-2.05519	0.27566	-0.273423
T2-2	0.102636	0.483078	-1.78174	-2.96817	0.505681	0.551028
T2-3	-0.121814	2.41066	-3.07354	3.84201	0.521354	-0.0972933
T2-4	0.910331	0.277959	0.560844	0.432068	-0.310026	-0.420831
T2-5	0.783229	0.0662613	-0.596261	0.0135935	-0.133129	0.00233254
T2-6	0.0529453	1.33645	-1.32991	-0.168633	0.410137	0.0367283
T2-7	1.14817	0.332251	-0.177078	0.932008	-0.48322	-0.0817413
T2-8	0.307673	1.3337	2.99543	-0.933889	0.0620915	-0.40333
T2-9	0.245481	0.796733	-0.173491	-0.793299	0.201842	0.340139

## Sheet: RDA_species_sites
Species	RDA1	RDA2	RDA3	RDA4	PC1	PC2
Sphingomonas	0.679749	-0.193002	-0.0928402	0.0360377	-1.60653	0.118973
Exiguobacterium	-0.304179	-0.0939189	-0.171519	0.0196924	0.890806	1.00822
Gemmatimonas	0.0865129	-0.0736755	0.0705877	0.10904	-0.454835	0.420714
Iamia	0.362116	0.247019	-0.016712	-0.0340596	0.349156	-0.326863
Planctomyces	-0.0807195	0.438422	-0.0293412	-0.000911294	0.552612	-0.523353
Haliangium	0.0687301	-0.107506	-0.00765177	0.0110644	-0.142311	0.159588
Nocardioides	0.625415	-0.0257333	0.028109	-0.01578	0.167287	0.11119
Streptomyces	0.353411	0.176113	-0.018584	-0.0239861	0.320328	-0.0998124
Pirellula	-0.00504235	0.338044	-0.0118696	0.0752458	0.248937	-0.283728
Altererythrobacter	-0.0884587	-0.20219	0.022991	-0.0258301	-0.348541	0.0160202
