# Supplementary material for: Control of Fusarium wilt by wheat straw is associated with microbial network changes in watermelon rhizosphere
Source: Sci Rep. 2020 Jul 29;10:12736. doi: 10.1038/s41598-020-69623-6 (PMC7391731; doi:10.1038/s41598-020-69623-6)
Supplement: Supplementary file 3 — Supplementary Information 3. [file 41598_2020_69623_MOESM3_ESM.xls]

## Sheet: RDA_EF_correlation
Constrain	RDA1_cos	RDA2_cos
AP	0.90492	0.425581
pH	0.443041	0.896501
EC	-0.121815	-0.992553
DI	0.769056	0.639182

## Sheet: RDA_eig
Axis	Eigenvalue	Proportion Explained	Cumulative Proportion
RDA1	61.0998	0.71941	0.71941
RDA2	23.032	0.27118	0.99059
RDA3	0.470153	0.00554	0.99613
RDA4	0.329009	0.00387	1

## Sheet: RDA_envir-factor_sites
Constrain	RDA1	RDA2	RDA3	RDA4	PC1	PC2
AP	0.87913	0.413452	0.153577	0.180558	0	0
pH	0.421974	0.853872	-0.219873	0.210941	0	0
EC	-0.117949	-0.961045	-0.245209	-0.0485089	0	0
DI	0.309126	0.256923	0.0275308	-0.915245	0	0

## Sheet: RDA_sample_sites
Samples	RDA1	RDA2	RDA3	RDA4	PC1	PC2
CK1-1	2.39879	-0.317089	-0.521139	-1.407	-2.64458	2.40069
CK1-2	0.197993	2.58227	3.69614	3.22047	0.865097	2.18924
CK1-3	0.279192	2.32917	5.42683	3.94889	1.98964	3.07463
CK1-4	3.1196	-0.217098	4.66299	-7.10886	-2.79384	1.06187
CK1-5	1.21562	0.440716	3.40166	0.462617	0.12879	0.679727
CK1-6	-1.26461	1.63783	1.92497	9.38349	3.01523	-0.47729
CK1-7	0.704134	3.15422	6.64662	1.90587	0.369294	4.29361
CK1-8	-0.552455	1.1048	2.52081	8.59856	2.31578	0.318014
CK1-9	-0.604752	1.43651	0.199934	7.06191	0.902123	-0.268114
T1-1	-2.85295	-0.856478	-4.94124	-10.664	2.48179	-0.154093
T1-2	-2.78258	-0.401375	3.44551	2.60296	1.81485	-0.0193484
T1-3	-2.98725	-0.403235	2.56115	2.07921	0.875889	0.200967
T1-4	-3.09729	-0.380383	0.305754	-0.364008	0.562439	0.166921
T1-5	-2.18047	-0.762243	4.27614	-1.05295	0.397317	0.015793
T1-6	-2.8656	-0.635831	2.62781	-2.64613	-0.917073	0.291447
T1-7	-2.83734	0.0319037	-5.73447	5.33862	1.06899	0.188651
T1-8	-3.05583	-0.210909	-2.19407	0.375017	-0.517576	0.557424
T1-9	-2.12178	0.405961	1.71002	6.93169	0.508879	-0.125397
CK2-1	-0.547309	2.55107	-0.318024	-0.222202	1.36899	-2.95214
CK2-2	-0.33122	3.35428	-3.05047	-10.2818	0.445572	-3.04192
CK2-3	2.31888	-0.527847	-4.05496	-4.11888	-1.68044	-1.19992
CK2-4	1.69698	1.18964	-2.46484	-7.68101	-1.1867	-2.20215
CK2-5	0.440504	1.51944	-5.43164	-2.93472	-0.955914	-1.91858
CK2-6	-0.367364	2.28485	-2.3432	1.91607	1.21068	-0.0564132
CK2-7	0.0611547	1.00724	-1.64104	-1.77002	-0.236431	-1.64762
CK2-8	0.509874	1.27513	-3.62774	-2.7032	0.818676	-1.62406
CK2-9	1.78036	-0.117502	-1.58338	-4.99342	-2.81322	-1.1421
T2-1	1.09249	-2.00727	-1.92727	2.3351	-1.63441	0.326225
T2-2	0.690764	-1.80645	0.327129	0.938481	-1.08187	0.225606
T2-3	1.01465	-2.10023	-1.60589	0.189184	-0.106325	0.0137919
T2-4	1.80703	-2.43032	-0.285451	2.32351	-2.11523	0.437007
T2-5	1.75853	-2.74102	0.64212	-2.98899	-1.01801	0.179997
T2-6	2.37333	-2.94605	-0.164555	-1.11552	-0.493173	0.043258
T2-7	1.5525	-2.29235	-1.47033	3.26672	-0.849739	0.202224
T2-8	1.01184	-2.10813	-1.2326	1.58627	0.285586	-0.107282
T2-9	2.42458	-3.04322	0.216733	-2.41184	-0.381059	0.0693408

## Sheet: RDA_species_sites
Species	RDA1	RDA2	RDA3	RDA4	PC1	PC2
Conocybe	4.65552	-1.27405	0.00169623	-0.0715419	-4.50781	0.49987
Scopulariopsis	0.86014	1.97139	0.0590259	-0.126603	-0.166683	-1.52706
Schizothecium	-1.61389	-1.12793	0.192543	-0.295047	0.411459	0.0885217
Fusarium	0.931494	1.71982	0.0877924	-0.0403794	0.603969	2.32808
Cercophora	-1.30775	-0.298408	0.0191947	0.0234593	0.699319	0.430825
Podospora	-0.627711	-0.224283	-0.3234	-0.115744	0.283137	0.12805
Cladosporium	0.237506	0.572889	-0.0717098	-0.048292	-0.239038	-0.732087
Aspergillus	0.116444	0.241337	-0.0699757	-0.0452719	-0.0116335	-0.162646
Aphanoascus	0.0908993	0.509959	-0.186548	-0.149259	-0.0637729	-0.670969
Preussia	-0.254473	-0.28208	-0.135716	0.0324803	-0.0267644	0.0353674
