# Supplementary material for: Control of Fusarium wilt by wheat straw is associated with microbial network changes in watermelon rhizosphere
Source: Sci Rep. 2020 Jul 29;10:12736. doi: 10.1038/s41598-020-69623-6 (PMC7391731; doi:10.1038/s41598-020-69623-6)
Supplement: Supplementary file 4 — Supplementary Information 4. [file 41598_2020_69623_MOESM4_ESM.xls]

## Sheet: CK1
Control of Fusarium wilt by wheat straw is associated with microbial network changes in watermelon rhizosphere soil
Table S8 The top 300 most enriched bacterium and fungi OTUs in the soil samples
Table S8a The top 300 most enriched bacterium and fungi OTUs in the CK1
bacterium
ID	CK1-1	CK1-2	CK1-3	CK1-4	CK1-5	CK1-6	CK1-7	CK1-8	CK1-9	Phylum
Otu000001	2.54432	2.36484	1.24513	2.24618	2.62556	2.70363	2.61452	2.22838	2.1732	Gemmatimonadetes
Otu000002	1.18752	1.42145	4.96234	2.60557	1.96226	0.852742	1.5328	1.06362	1.80706	Firmicutes
Otu000004	1.63591	1.58662	1.20082	1.37017	2.08789	2.46457	1.84484	1.54771	1.31023	Proteobacteria
Otu000003	1.85042	1.9122	0.965657	1.35145	1.55901	1.91497	1.74411	1.66362	1.26967	Proteobacteria
Otu000005	1.08673	1.06886	3.82059	1.88804	1.72734	0.766482	1.18683	0.878399	1.47809	Proteobacteria
Otu000007	1.03117	1.17845	0.532815	0.787411	0.988669	1.24214	1.12661	0.953398	0.936201	Proteobacteria
Otu000008	0.759808	0.870339	1.04404	0.987072	0.69345	0.633395	0.962381	0.721583	0.904656	Proteobacteria
Otu000011	0.768853	0.87828	0.423753	0.530348	0.6432	0.76525	0.805816	0.852263	0.62864	Proteobacteria
Otu000017	0.821833	0.814751	0.444202	0.55905	0.511294	0.799754	0.835377	0.970444	0.513728	Proteobacteria
Otu000018	0.607329	0.614637	0.821376	0.774933	0.645712	0.446087	0.562757	0.560221	0.68159	Proteobacteria
Otu000013	0.607329	0.54952	0.650966	0.692573	0.624356	0.582871	0.633923	0.667038	0.678211	Bacteroidetes
Otu000014	0.633173	0.74487	0.513502	0.465459	0.600487	0.762785	0.652536	0.603402	0.557665	Proteobacteria
Otu000019	0.533674	0.606696	0.266976	0.582759	0.6432	0.67899	0.759832	0.652265	0.47317	Proteobacteria
Otu000022	0.525921	0.497109	0.583938	0.572776	0.546469	0.439926	0.534291	0.553403	0.546399	Proteobacteria
Otu000023	0.401871	0.436758	1.07245	0.653888	0.540187	0.278497	0.42371	0.306815	0.470917	Proteobacteria
Otu000026	0.553057	0.473286	0.290833	0.512878	0.415819	0.313001	0.50692	0.688629	0.431486	Proteobacteria
Otu000025	0.512999	0.457404	0.34082	0.428022	0.464812	0.432532	0.463125	0.637493	0.432613	Proteobacteria
Otu000031	0.475526	0.47011	0.279472	0.451732	0.461044	0.543438	0.487212	0.452268	0.341358	Gemmatimonadetes
Otu000020	0.53109	0.479639	0.285153	0.351902	0.447225	0.500308	0.498161	0.427268	0.392055	Proteobacteria
Otu000006	0.404455	0.447875	0.4158	0.430518	0.419587	0.479359	0.404003	0.352269	0.512601	Actinobacteria
Otu000027	0.360521	0.466933	0.312418	0.421783	0.424612	0.5496	0.46203	0.474995	0.393182	Proteobacteria
Otu000012	0.38378	0.508227	0.357861	0.380603	0.408281	0.40419	0.386485	0.429541	0.379663	Proteobacteria
Otu000033	0.372151	0.389111	0.232894	0.37062	0.409537	0.398028	0.50254	0.312496	0.406701	Proteobacteria
Otu000037	0.409624	0.409758	0.134056	0.274533	0.484912	0.38817	0.391959	0.484085	0.346991	Proteobacteria
Otu000010	0.357937	0.366876	0.370358	0.405561	0.345469	0.326556	0.38977	0.363632	0.37741	Chloroflexi
Otu000041	0.360521	0.42564	0.191995	0.294499	0.384412	0.470733	0.379916	0.367041	0.343612	Proteobacteria
Otu000040	0.333385	0.376406	0.324915	0.423031	0.390694	0.31793	0.333932	0.297724	0.37065	Bacteroidetes
Otu000036	0.425131	0.406582	0.182907	0.334431	0.366825	0.316697	0.353639	0.389768	0.368397	Proteobacteria
Otu000034	0.401871	0.354171	0.221533	0.325696	0.379387	0.383241	0.38758	0.373859	0.309814	Proteobacteria
Otu000035	0.290743	0.352582	0.457835	0.400569	0.395719	0.229205	0.307655	0.218179	0.393182	Gemmatimonadetes
Otu000015	0.381196	0.347818	0.310146	0.334431	0.286425	0.368453	0.314224	0.363632	0.334599	Actinobacteria
Otu000044	0.330801	0.333524	0.260159	0.321953	0.298987	0.375847	0.34926	0.319315	0.348118	Gemmatimonadetes
Otu000047	0.343723	0.352582	0.243118	0.250824	0.290194	0.457178	0.292327	0.417041	0.274889	Proteobacteria
Otu000042	0.302372	0.404993	0.253343	0.316961	0.310294	0.386938	0.269335	0.385223	0.280522	Proteobacteria
Otu000016	0.219672	0.296995	0.455563	0.401817	0.369337	0.253851	0.213497	0.223861	0.359384	Actinobacteria
Otu000050	0.253269	0.316054	0.329459	0.321953	0.304012	0.332717	0.319699	0.270451	0.315447	Gemmatimonadetes
Otu000024	0.361813	0.339877	0.23971	0.273285	0.2613	0.37215	0.340501	0.279542	0.265877	Actinobacteria
Otu000043	0.292035	0.343053	0.139736	0.230858	0.384412	0.368453	0.280284	0.305678	0.384169	Proteobacteria
Otu000099	0.24164	0.30176	0.365813	0.464211	0.309037	0.260012	0.227731	0.154544	0.37065	Parcubacteria
Otu000028	0.290743	0.355759	0.191995	0.224618	0.282656	0.457178	0.318604	0.34886	0.212927	Proteobacteria
Otu000080	0.36569	0.304936	0.411256	0.269542	0.244969	0.19963	0.227731	0.282951	0.269256	Proteobacteria
Otu000064	0.257146	0.289054	0.221533	0.274533	0.309037	0.38817	0.259481	0.28636	0.273763	Proteobacteria
Otu000054	0.310126	0.282701	0.220397	0.290756	0.349237	0.276032	0.220067	0.265906	0.256864	Gemmatimonadetes
Otu000046	0.261022	0.343053	0.148825	0.234601	0.295219	0.364757	0.239774	0.318178	0.241091	Gemmatimonadetes
Otu000055	0.222257	0.250937	0.312418	0.233353	0.272606	0.260012	0.318604	0.326133	0.239965	Proteobacteria
Otu000048	0.23001	0.263643	0.316963	0.260807	0.324112	0.241528	0.267145	0.222725	0.267003	Proteobacteria
Otu000021	0.167985	0.27476	0.298786	0.325696	0.275119	0.18854	0.252912	0.220452	0.250104	Actinobacteria
Otu000045	0.320463	0.311289	0.104518	0.255815	0.257531	0.273567	0.264956	0.243179	0.221939	Gemmatimonadetes
Otu000060	0.23001	0.220761	0.190859	0.233353	0.273862	0.298213	0.321888	0.21477	0.238838	Gemmatimonadetes
Otu000053	0.284282	0.273172	0.156777	0.157233	0.256275	0.315465	0.278094	0.282951	0.2118	Proteobacteria
Otu000068	0.231302	0.241408	0.186315	0.2059	0.282656	0.262477	0.256197	0.253406	0.292915	Proteobacteria
Otu000039	0.270068	0.266819	0.148825	0.253319	0.228637	0.226741	0.262766	0.307951	0.21856	Acidobacteria
Otu000063	0.297204	0.236643	0.156777	0.215883	0.238687	0.28589	0.241964	0.22727	0.245598	Gemmatimonadetes
Otu000092	0.189952	0.250937	0.246526	0.227114	0.252506	0.227973	0.249628	0.237497	0.2118	Nitrospirae
Otu000059	0.220964	0.276348	0.299922	0.298243	0.2211	0.142945	0.211308	0.195452	0.220813	Proteobacteria
Otu000066	0.258438	0.223937	0.339684	0.293251	0.192206	0.18854	0.216782	0.154544	0.185888	Planctomycetes
Otu000038	0.134388	0.128645	0.578258	0.272038	0.272606	0.107209	0.170798	0.112499	0.221939	Proteobacteria
Otu000076	0.186075	0.220761	0.252207	0.258311	0.217331	0.151571	0.179557	0.197725	0.265877	Proteobacteria
Otu000051	0.200289	0.203291	0.168138	0.197165	0.202256	0.198398	0.316414	0.267042	0.172369	Acidobacteria
Otu000085	0.202874	0.23029	0.146553	0.180942	0.249994	0.250154	0.245248	0.207952	0.188141	Proteobacteria
Otu000093	0.208043	0.217585	0.156777	0.202156	0.217331	0.219347	0.264956	0.207952	0.206167	Gemmatimonadetes
Otu000155	0.17703	0.192173	0.156777	0.204652	0.233662	0.226741	0.165324	0.220452	0.252357	Gemmatimonadetes
Otu000176	0.133096	0.18582	0.214717	0.193421	0.157031	0.394331	0.131383	0.136362	0.259117	Parcubacteria
Otu000102	0.156355	0.217585	0.156777	0.197165	0.214819	0.216882	0.189411	0.152271	0.277143	Proteobacteria
Otu000061	0.146017	0.204879	0.211308	0.22961	0.219844	0.226741	0.15328	0.192043	0.193774	Proteobacteria
Otu000115	0.184783	0.203291	0.121559	0.208396	0.218587	0.25878	0.170798	0.18068	0.228699	Gemmatimonadetes
Otu000009	0.202874	0.182644	0.20222	0.214635	0.174619	0.202095	0.189411	0.138635	0.248978	Actinobacteria
Otu000075	0.161524	0.198526	0.249935	0.252071	0.194719	0.134319	0.166418	0.186362	0.200534	Gemmatimonadetes
Otu000084	0.179614	0.208055	0.13292	0.258311	0.197231	0.235367	0.145616	0.13068	0.233205	Planctomycetes
Otu000067	0.213211	0.235055	0.117015	0.177199	0.1608	0.278497	0.171893	0.188634	0.15885	Proteobacteria
Otu000079	0.208043	0.158821	0.107926	0.192173	0.154519	0.303142	0.190505	0.231816	0.148711	Planctomycetes
Otu000097	0.18866	0.214408	0.154505	0.22337	0.146981	0.146642	0.192695	0.184089	0.234332	Proteobacteria
Otu000123	0.180907	0.233467	0.113607	0.175951	0.198487	0.184843	0.220067	0.111362	0.201661	Proteobacteria
Otu000112	0.196413	0.146115	0.10679	0.146002	0.141956	0.194701	0.237584	0.198861	0.20842	Gemmatimonadetes
Otu000101	0.166693	0.177879	0.112471	0.132275	0.214819	0.191004	0.19598	0.182952	0.172369	Proteobacteria
Otu000119	0.183491	0.204879	0.114743	0.162224	0.163312	0.136784	0.197075	0.195452	0.184762	Proteobacteria
Otu000082	0.1654	0.154056	0.137464	0.146002	0.19095	0.225508	0.19379	0.173862	0.148711	Proteobacteria
Otu000136	0.210627	0.141351	0.143144	0.153489	0.198487	0.168823	0.182841	0.154544	0.175749	Gemmatimonadetes
Otu000062	0.204166	0.065117	0.336276	0.132275	0.15075	0.096118	0.091968	0.093181	0.342485	Verrucomicrobia
Otu000074	0.130511	0.152468	0.199948	0.219627	0.164569	0.126925	0.15328	0.139771	0.203914	Gemmatimonadetes
Otu000133	0.191244	0.182644	0.131784	0.160976	0.183412	0.177449	0.141237	0.106817	0.2118	Proteobacteria
Otu000056	0.13568	0.163586	0.152233	0.142258	0.158287	0.194701	0.187221	0.159089	0.179129	Chloroflexi
Otu000057	0.125342	0.160409	0.222669	0.165968	0.144469	0.171288	0.172988	0.131817	0.174622	Actinobacteria
Otu000118	0.180907	0.169938	0.162458	0.165968	0.144469	0.149107	0.165324	0.098863	0.226446	Gemmatimonadetes
Otu000090	0.191244	0.169938	0.0693	0.139762	0.174619	0.210721	0.162039	0.160225	0.183635	Proteobacteria
Otu000105	0.10596	0.154056	0.179499	0.177199	0.145725	0.152803	0.145616	0.146589	0.192648	Gemmatimonadetes
Otu000065	0.140849	0.139762	0.105654	0.136019	0.135675	0.202095	0.165324	0.244315	0.129558	Proteobacteria
Otu000052	0.139557	0.142939	0.155641	0.14725	0.133162	0.147874	0.19598	0.154544	0.159977	Actinobacteria
Otu000103	0.173153	0.182644	0.070436	0.117301	0.169594	0.226741	0.15109	0.167044	0.101394	Planctomycetes
Otu000188	0.160232	0.173115	0.079525	0.160976	0.1206	0.134319	0.168608	0.222725	0.134065	Gemmatimonadetes
Otu000111	0.115005	0.154056	0.17041	0.165968	0.162056	0.088725	0.158754	0.160225	0.176875	Gemmatimonadetes
Otu000144	0.14731	0.160409	0.087477	0.126036	0.1608	0.194701	0.171893	0.122726	0.175749	Proteobacteria
Otu000113	0.17703	0.163586	0.10679	0.126036	0.108037	0.181146	0.180652	0.152271	0.132938	Gemmatimonadetes
Otu000096	0.17703	0.200114	0.085205	0.128531	0.185925	0.158965	0.129193	0.138635	0.101394	Proteobacteria
Otu000071	0.109836	0.158821	0.229485	0.154737	0.157031	0.133087	0.101822	0.106817	0.141951	Actinobacteria
Otu000091	0.138264	0.12388	0.136328	0.14725	0.136931	0.11337	0.175177	0.15568	0.159977	Acidobacteria
Otu000030	0.109836	0.169938	0.17041	0.210891	0.114319	0.085028	0.11715	0.154544	0.138571	Actinobacteria
Otu000110	0.153771	0.115939	0.124967	0.143506	0.129394	0.14541	0.15109	0.152271	0.118293	Proteobacteria
Otu000126	0.125342	0.182644	0.071572	0.101078	0.141956	0.165126	0.136857	0.156816	0.150964	Proteobacteria
Otu000206	0.032305	0.058764	0.057939	0.086104	0.424612	0.108441	0.264956	0.115908	0.077735	Proteobacteria
Otu000121	0.138264	0.161997	0.123831	0.144754	0.116831	0.144177	0.111676	0.131817	0.153217	Planctomycetes
Otu000077	0.117589	0.128645	0.110198	0.112309	0.168337	0.119532	0.11934	0.162498	0.175749	Acidobacteria
Otu000072	0.184783	0.107998	0.062484	0.122292	0.146981	0.157733	0.15109	0.119317	0.123926	Proteobacteria
Otu000128	0.102083	0.152468	0.120423	0.124788	0.139444	0.110906	0.11277	0.162498	0.150964	Acidobacteria
Otu000125	0.113713	0.146115	0.078389	0.097335	0.121856	0.260012	0.118245	0.139771	0.09914	Proteobacteria
Otu000177	0.096914	0.122292	0.194267	0.152241	0.136931	0.118299	0.106201	0.105681	0.139698	Bacteroidetes
Otu000364	0.153771	0.114351	0.161321	0.144754	0.105525	0.082563	0.118245	0.154544	0.135191	Proteobacteria
Otu000149	0.126635	0.154056	0.163594	0.144754	0.091706	0.076402	0.144521	0.132953	0.119419	Gemmatimonadetes
Otu000049	0.117589	0.125469	0.103382	0.117301	0.115575	0.141713	0.133573	0.127271	0.153217	Chloroflexi
Otu000165	0.173153	0.104822	0.054531	0.097335	0.11055	0.139248	0.164229	0.186362	0.100267	Proteobacteria
Otu000163	0.122758	0.093704	0.156777	0.18843	0.114319	0.061614	0.129193	0.128408	0.135191	Gemmatimonadetes
Otu000222	0.12405	0.122292	0.092021	0.208396	0.089194	0.134319	0.131383	0.128408	0.09914	Parcubacteria
Otu000190	0.125342	0.130233	0.065892	0.113557	0.121856	0.120764	0.121529	0.244315	0.084495	Proteobacteria
Otu000167	0.098206	0.120704	0.094294	0.152241	0.168337	0.140481	0.129193	0.105681	0.11266	Proteobacteria
Otu000198	0.143433	0.160409	0.045443	0.084856	0.094219	0.1565	0.113865	0.242043	0.074355	Proteobacteria
Otu000179	0.103375	0.13341	0.155641	0.143506	0.136931	0.096118	0.109486	0.129544	0.10252	Proteobacteria
Otu000240	0.131803	0.12388	0.09543	0.187182	0.105525	0.108441	0.120434	0.12159	0.11266	Deinococcus-Thermus
Otu000120	0.125342	0.109586	0.086341	0.127284	0.115575	0.110906	0.149996	0.173862	0.107027	Proteobacteria
Otu000070	0.078824	0.149292	0.143144	0.162224	0.115575	0.094886	0.100727	0.098863	0.159977	Actinobacteria
Otu000129	0.118881	0.13341	0.117015	0.12354	0.123112	0.114603	0.111676	0.127271	0.132938	Proteobacteria
Otu000087	0.131803	0.141351	0.134056	0.131027	0.125625	0.092421	0.100727	0.122726	0.121672	Proteobacteria
Otu000086	0.156355	0.085763	0.119287	0.102326	0.085425	0.216882	0.071166	0.09659	0.16561	Planctomycetes
Otu000160	0.14731	0.034941	0.230622	0.086104	0.153262	0.091189	0.054743	0.074999	0.209547	Verrucomicrobia
Otu000109	0.103375	0.104822	0.140872	0.111061	0.109294	0.163894	0.148901	0.098863	0.09914	Proteobacteria
Otu000135	0.12405	0.119116	0.071572	0.111061	0.141956	0.136784	0.132478	0.131817	0.10928	Proteobacteria
Otu000083	0.102083	0.122292	0.092021	0.169711	0.152006	0.130622	0.099632	0.098863	0.107027	Planctomycetes
Otu000307	0.113713	0.131821	0.142008	0.126036	0.101756	0.12939	0.104012	0.068181	0.149837	Gemmatimonadetes
Otu000081	0.108544	0.087352	0.099974	0.121044	0.139444	0.114603	0.108391	0.137498	0.121672	Acidobacteria
Otu000183	0.160232	0.087352	0.061348	0.081112	0.136931	0.166359	0.11496	0.128408	0.096887	Gemmatimonadetes
Otu000140	0.161524	0.098469	0.032946	0.113557	0.126881	0.124461	0.124814	0.15568	0.092381	Gemmatimonadetes
Otu000069	0.12405	0.10641	0.084069	0.116053	0.085425	0.134319	0.118245	0.136362	0.122799	Proteobacteria
Otu000169	0.173153	0.112763	0.046579	0.107318	0.071606	0.150339	0.124814	0.113635	0.123926	Gemmatimonadetes
Otu000058	0.117589	0.111175	0.130648	0.14101	0.119344	0.10228	0.116055	0.065908	0.108153	Actinobacteria
Otu000139	0.089161	0.122292	0.119287	0.112309	0.11055	0.091189	0.116055	0.106817	0.129558	Actinobacteria
Otu000098	0.108544	0.112763	0.099974	0.117301	0.111806	0.115835	0.125909	0.088635	0.113786	Chloroflexi
Otu000104	0.130511	0.10641	0.07498	0.104822	0.123112	0.119532	0.089778	0.154544	0.087874	Gemmatimonadetes
Otu000192	0.095622	0.125469	0.136328	0.128531	0.089194	0.062847	0.11277	0.10909	0.128432	Proteobacteria
Otu000158	0.133096	0.119116	0.087477	0.104822	0.089194	0.108441	0.095253	0.113635	0.128432	Gemmatimonadetes
Otu000154	0.103375	0.10641	0.07498	0.08236	0.105525	0.139248	0.109486	0.165907	0.081115	Proteobacteria
Otu000029	0.157647	0.084175	0.110198	0.146002	0.077887	0.062847	0.123719	0.103408	0.100267	Actinobacteria
Otu000166	0.09433	0.130233	0.178362	0.117301	0.085425	0.052988	0.089778	0.089772	0.110406	Proteobacteria
Otu000146	0.091745	0.098469	0.14428	0.09983	0.086681	0.076402	0.109486	0.135226	0.104773	Proteobacteria
Otu000134	0.117589	0.115939	0.09543	0.076121	0.119344	0.115835	0.090873	0.126135	0.087874	Proteobacteria
Otu000182	0.115005	0.085763	0.156777	0.136019	0.094219	0.05915	0.100727	0.089772	0.107027	Proteobacteria
Otu000142	0.112421	0.101645	0.085205	0.111061	0.072862	0.107209	0.110581	0.126135	0.107027	Chloroflexi
Otu000114	0.087869	0.114351	0.117015	0.131027	0.119344	0.057917	0.090873	0.086363	0.119419	Actinobacteria
Otu000178	0.116297	0.084175	0.051123	0.083608	0.125625	0.10228	0.162039	0.123862	0.074355	Proteobacteria
Otu000170	0.091745	0.084175	0.057939	0.094839	0.116831	0.118299	0.121529	0.110226	0.127305	Proteobacteria
Otu000171	0.10596	0.100057	0.038626	0.062394	0.089194	0.141713	0.101822	0.194316	0.081115	Bacteroidetes
Otu000207	0.091745	0.112763	0.035218	0.08236	0.141956	0.14541	0.08102	0.10909	0.110406	Gemmatimonadetes
Otu000181	0.098206	0.098469	0.081797	0.088599	0.091706	0.146642	0.106201	0.113635	0.070976	Chloroflexi
Otu000218	0.104667	0.12388	0.07498	0.081112	0.11055	0.099815	0.106201	0.098863	0.093507	Proteobacteria
Otu000032	0.019383	0.608284	0.057939	0.028701	0.074119	0.013555	0.044889	0.021591	0.022532	Euryarchaeota
Otu000152	0.069778	0.10641	0.105654	0.091095	0.123112	0.105977	0.088684	0.079545	0.116039	Proteobacteria
Otu000168	0.120174	0.111175	0.07498	0.091095	0.091706	0.094886	0.104012	0.104544	0.090128	Proteobacteria
Otu000174	0.080116	0.092116	0.084069	0.102326	0.105525	0.107209	0.110581	0.10909	0.089001	Chloroflexi
Otu000162	0.104667	0.107998	0.047715	0.101078	0.119344	0.112138	0.099632	0.094317	0.091254	Gemmatimonadetes
Otu000256	0.108544	0.100057	0.087477	0.111061	0.104269	0.103512	0.107296	0.057954	0.096887	Planctomycetes
Otu000184	0.10596	0.107998	0.055667	0.081112	0.104269	0.081331	0.11496	0.104544	0.113786	Nitrospirae
Otu000238	0.090453	0.092116	0.078389	0.089847	0.121856	0.10228	0.093063	0.089772	0.1059	Proteobacteria
Otu000094	0.087869	0.103234	0.077253	0.108565	0.0804	0.125693	0.093063	0.095453	0.089001	Actinobacteria
Otu000212	0.07107	0.069881	0.147689	0.117301	0.124369	0.054221	0.084304	0.085226	0.104773	Actinobacteria
Otu000335	0.091745	0.07941	0.184043	0.098582	0.095475	0.055453	0.088684	0.05909	0.103647	Bacteroidetes
Otu000150	0.103375	0.130233	0.078389	0.059898	0.124369	0.083795	0.077735	0.113635	0.078862	Proteobacteria
Otu000354	0.06461	0.13341	0.123831	0.101078	0.076631	0.076402	0.091968	0.068181	0.107027	Bacteroidetes
Otu000229	0.0827	0.146115	0.119287	0.092343	0.0804	0.094886	0.077735	0.069317	0.077735	Proteobacteria
Otu000153	0.069778	0.084175	0.10679	0.096087	0.108037	0.082563	0.097442	0.09659	0.090128	Proteobacteria
Otu000132	0.139557	0.068293	0.051123	0.061146	0.074119	0.177449	0.065692	0.094317	0.098014	Planctomycetes
Otu000205	0.050395	0.069881	0.162458	0.109813	0.121856	0.067776	0.072261	0.080681	0.091254	Bacteroidetes
Otu000285	0.065902	0.120704	0.040898	0.053659	0.097987	0.174985	0.101822	0.090908	0.078862	Proteobacteria
Otu000180	0.104667	0.127057	0.038626	0.06489	0.075375	0.087492	0.111676	0.131817	0.082241	Proteobacteria
Otu000145	0.087869	0.095293	0.093157	0.102326	0.089194	0.076402	0.077735	0.072726	0.125052	Proteobacteria
Otu000253	0.065902	0.074646	0.081797	0.101078	0.116831	0.133087	0.094158	0.076135	0.075482	Bacteroidetes
Otu000127	0.089161	0.066705	0.044307	0.054907	0.141956	0.085028	0.137952	0.104544	0.087874	Acidobacteria
Otu000228	0.103375	0.082587	0.090885	0.081112	0.092962	0.055453	0.104012	0.128408	0.073229	Proteobacteria
Otu000089	0.126635	0.101645	0.103382	0.057402	0.072862	0.151571	0.035035	0.088635	0.073229	Planctomycetes
Otu000117	0.078824	0.08894	0.070436	0.071129	0.096731	0.141713	0.099632	0.102272	0.057456	Proteobacteria
Otu000106	0.065902	0.087352	0.102246	0.118548	0.086681	0.048059	0.089778	0.078408	0.120546	Actinobacteria
Otu000221	0.108544	0.111175	0.056803	0.072377	0.099244	0.108441	0.077735	0.079545	0.082241	Proteobacteria
Otu000292	0.059441	0.10641	0.131784	0.052411	0.154519	0.061614	0.090873	0.055681	0.079988	Parcubacteria
Otu000208	0.116297	0.060352	0.093157	0.05865	0.0603	0.167591	0.068976	0.081817	0.083368	Planctomycetes
Otu000194	0.085285	0.101645	0.047715	0.087352	0.0804	0.083795	0.110581	0.103408	0.089001	Gemmatimonadetes
Otu000151	0.043934	0.06194	0.113607	0.111061	0.108037	0.060382	0.067881	0.102272	0.119419	Acidobacteria
Otu000232	0.125342	0.042882	0.123831	0.069881	0.084169	0.118299	0.027371	0.045454	0.137445	Armatimonadetes
Otu000331	0.104667	0.095293	0.032946	0.08236	0.059044	0.112138	0.098537	0.12159	0.066469	Gemmatimonadetes
Otu000124	0.087869	0.084175	0.07498	0.089847	0.072862	0.073937	0.104012	0.101135	0.077735	Proteobacteria
Otu000362	0.151186	0.046058	0.052259	0.056155	0.101756	0.097351	0.095253	0.095453	0.067596	Proteobacteria
Otu000315	0.072363	0.090528	0.076116	0.081112	0.123112	0.098583	0.050363	0.074999	0.090128	Proteobacteria
Otu000191	0.090453	0.093704	0.045443	0.096087	0.067837	0.112138	0.079925	0.104544	0.065343	Planctomycetes
Otu000233	0.091745	0.076234	0.09543	0.036188	0.095475	0.128158	0.049269	0.067045	0.10928	Parcubacteria
Otu000291	0.103375	0.084175	0.034082	0.073625	0.079144	0.105977	0.071166	0.124999	0.065343	Proteobacteria
Otu000242	0.136972	0.034941	0.122695	0.067385	0.072862	0.064079	0.041605	0.054545	0.145331	Verrucomicrobia
Otu000234	0.09433	0.093704	0.044307	0.076121	0.075375	0.082563	0.101822	0.093181	0.078862	Proteobacteria
Otu000157	0.056856	0.114351	0.081797	0.116053	0.075375	0.050524	0.073356	0.069317	0.10252	Actinobacteria
Otu000237	0.103375	0.077822	0.049987	0.077368	0.069094	0.081331	0.089778	0.097726	0.092381	Proteobacteria
Otu000159	0.058149	0.090528	0.098838	0.103574	0.065325	0.073937	0.105106	0.063636	0.077735	Actinobacteria
Otu000224	0.083992	0.080999	0.045443	0.054907	0.143212	0.087492	0.08102	0.105681	0.050697	Gemmatimonadetes
Otu000302	0.050395	0.092116	0.076116	0.069881	0.085425	0.107209	0.088684	0.062499	0.090128	Proteobacteria
Otu000130	0.050395	0.069881	0.078389	0.104822	0.084169	0.073937	0.101822	0.073863	0.084495	Chloroflexi
Otu000328	0.091745	0.080999	0.110198	0.067385	0.057787	0.110906	0.060217	0.051136	0.090128	Parcubacteria
Otu000187	0.074947	0.095293	0.068164	0.072377	0.061556	0.097351	0.088684	0.086363	0.070976	Proteobacteria
Otu000100	0.072363	0.104822	0.098838	0.093591	0.075375	0.032039	0.085399	0.081817	0.070976	Actinobacteria
Otu000306	0.07107	0.073058	0.080661	0.089847	0.075375	0.060382	0.107296	0.055681	0.09914	Gemmatimonadetes
Otu000217	0.040058	0.074646	0.081797	0.083608	0.087937	0.075169	0.107296	0.079545	0.082241	Proteobacteria
Otu000213	0.058149	0.07941	0.043171	0.094839	0.097987	0.067776	0.095253	0.094317	0.079988	Gemmatimonadetes
Otu000172	0.072363	0.090528	0.078389	0.063642	0.084169	0.088725	0.07664	0.081817	0.074355	Proteobacteria
Otu000219	0.116297	0.052411	0.082933	0.047419	0.071606	0.085028	0.060217	0.04659	0.147584	Verrucomicrobia
Otu000189	0.111128	0.084175	0.035218	0.076121	0.072862	0.081331	0.085399	0.097726	0.064216	Proteobacteria
Otu000439	0.056856	0.049234	0.092021	0.072377	0.104269	0.050524	0.100727	0.065908	0.114913	Bacteroidetes
Otu000377	0.073655	0.046058	0.137464	0.044924	0.061556	0.109673	0.035035	0.103408	0.086748	Parcubacteria
Otu000209	0.049103	0.10641	0.071572	0.104822	0.082912	0.087492	0.059122	0.07159	0.064216	Planctomycetes
Otu000078	0.069778	0.087352	0.067028	0.078616	0.096731	0.08626	0.07445	0.077272	0.05971	Actinobacteria
Otu000259	0.099499	0.090528	0.030674	0.084856	0.069094	0.066543	0.079925	0.103408	0.068722	Gemmatimonadetes
Otu000137	0.059441	0.100057	0.097702	0.093591	0.072862	0.044362	0.077735	0.07159	0.075482	Actinobacteria
Otu000216	0.059441	0.066705	0.073844	0.067385	0.071606	0.08626	0.087589	0.098863	0.078862	Proteobacteria
Otu000394	0.113713	0.073058	0.03181	0.054907	0.0603	0.050524	0.169703	0.074999	0.060836	Bacteroidetes
Otu000095	0.085285	0.076234	0.062484	0.091095	0.0603	0.093654	0.088684	0.057954	0.072102	Actinobacteria
Otu000276	0.067194	0.053999	0.112471	0.072377	0.064069	0.065311	0.084304	0.080681	0.084495	Proteobacteria
Otu000156	0.090453	0.06194	0.03181	0.078616	0.07035	0.101047	0.07445	0.098863	0.076608	Proteobacteria
Otu000244	0.090453	0.06194	0.062484	0.091095	0.07035	0.057917	0.066786	0.099999	0.082241	Chloroflexi
Otu000324	0.161524	0.055587	0.048851	0.066138	0.074119	0.064079	0.071166	0.065908	0.068722	Proteobacteria
Otu000283	0.083992	0.087352	0.036354	0.047419	0.077887	0.088725	0.089778	0.092044	0.069849	Bacteroidetes
Otu000199	0.081408	0.058764	0.047715	0.083608	0.061556	0.094886	0.109486	0.072726	0.058583	Acidobacteria
Otu000186	0.087869	0.06194	0.048851	0.068633	0.07035	0.083795	0.08102	0.068181	0.098014	Chloroflexi
Otu000248	0.07107	0.066705	0.053395	0.067385	0.066581	0.094886	0.085399	0.092044	0.065343	Proteobacteria
Otu000277	0.077531	0.07941	0.051123	0.051163	0.087937	0.073937	0.091968	0.076135	0.072102	Proteobacteria
Otu000143	0.0827	0.069881	0.048851	0.08236	0.051506	0.076402	0.08102	0.099999	0.067596	Proteobacteria
Otu000245	0.051688	0.082587	0.059075	0.053659	0.085425	0.08626	0.077735	0.098863	0.064216	Proteobacteria
Otu000185	0.081408	0.069881	0.057939	0.087352	0.072862	0.077634	0.068976	0.076135	0.064216	Actinobacteria
Otu000197	0.096914	0.025411	0.103382	0.044924	0.086681	0.085028	0.068976	0.042045	0.101394	Verrucomicrobia
Otu000148	0.068486	0.077822	0.061348	0.063642	0.067837	0.089957	0.077735	0.09659	0.048444	Proteobacteria
Otu000303	0.068486	0.060352	0.03181	0.059898	0.116831	0.065311	0.093063	0.082954	0.070976	Gemmatimonadetes
Otu000088	0.179614	0.082587	0.044307	0.032445	0.075375	0.072705	0.065692	0.032954	0.063089
Otu000293	0.072363	0.090528	0.057939	0.05865	0.075375	0.089957	0.059122	0.067045	0.073229	Proteobacteria
Otu000267	0.073655	0.066705	0.042034	0.067385	0.085425	0.093654	0.07883	0.087499	0.047317	Acidobacteria
Otu000447	0.036181	0.057176	0.149961	0.081112	0.075375	0.049291	0.050363	0.039772	0.101394	Firmicutes
Otu000452	0.086577	0.06194	0.048851	0.096087	0.055275	0.078866	0.067881	0.081817	0.061963	Deinococcus-Thermus
Otu000339	0.069778	0.077822	0.039762	0.06489	0.095475	0.062847	0.086494	0.076135	0.063089	Proteobacteria
Otu000252	0.095622	0.077822	0.045443	0.05865	0.046481	0.082563	0.07664	0.073863	0.074355	Gemmatimonadetes
Otu000241	0.054272	0.080999	0.107926	0.061146	0.071606	0.050524	0.070071	0.073863	0.060836	Proteobacteria
Otu000193	0.091745	0.076234	0.052259	0.038684	0.065325	0.088725	0.07664	0.093181	0.04619	Proteobacteria
Otu000621	0.05298	0.069881	0.104518	0.078616	0.056531	0.101047	0.024087	0.052272	0.089001	Parcubacteria
Otu000243	0.083992	0.085763	0.023857	0.062394	0.07035	0.08626	0.098537	0.05909	0.058583	Planctomycetes
Otu000210	0.089161	0.066705	0.020449	0.078616	0.085425	0.061614	0.091968	0.067045	0.065343	Gemmatimonadetes
Otu000254	0.07107	0.103234	0.047715	0.072377	0.065325	0.052988	0.071166	0.081817	0.05971	Acidobacteria
Otu000131	0.040058	0.04447	0.121559	0.054907	0.084169	0.05915	0.067881	0.079545	0.065343	Actinobacteria
Otu000389	0.055564	0.063528	0.036354	0.068633	0.065325	0.057917	0.129193	0.072726	0.066469	Gemmatimonadetes
Otu000282	0.090453	0.076234	0.051123	0.059898	0.048994	0.075169	0.064597	0.073863	0.074355	Proteobacteria
Otu000268	0.074947	0.058764	0.124967	0.068633	0.0603	0.036969	0.07664	0.065908	0.047317	Proteobacteria
Otu000342	0.055564	0.057176	0.036354	0.077368	0.075375	0.061614	0.047079	0.144317	0.057456	Planctomycetes
Otu000426	0.045227	0.080999	0.080661	0.114805	0.05025	0.065311	0.07664	0.042045	0.055203	Parcubacteria
Otu000278	0.050395	0.055587	0.059075	0.05865	0.067837	0.057917	0.082114	0.111362	0.067596	Proteobacteria
Otu000797	0.127927	0.077822	0.036354	0.046172	0.046481	0.115835	0.047079	0.051136	0.058583	Parcubacteria
Otu000299	0.076239	0.074646	0.029538	0.053659	0.059044	0.103512	0.067881	0.060227	0.082241	Gemmatimonadetes
Otu000360	0.060733	0.055587	0.049987	0.073625	0.097987	0.072705	0.061312	0.068181	0.064216	Cyanobacteria
Otu000230	0.074947	0.07941	0.046579	0.061146	0.084169	0.082563	0.062407	0.067045	0.042811	Chlorobi
Otu000211	0.049103	0.077822	0.064756	0.066138	0.067837	0.050524	0.072261	0.069317	0.082241	Actinobacteria
Otu000308	0.162816	0.022235	0.092021	0.037436	0.031406	0.080099	0.035035	0.034091	0.10252	Armatimonadetes
Otu000246	0.080116	0.092116	0.053395	0.059898	0.057787	0.077634	0.063502	0.042045	0.069849	Proteobacteria
Otu000405	0.081408	0.019059	0.1386	0.057402	0.056531	0.035736	0.052553	0.028409	0.120546	Verrucomicrobia
Otu000536	0.072363	0.057176	0.103382	0.063642	0.056531	0.048059	0.027371	0.045454	0.116039	Parcubacteria
Otu000327	0.059441	0.073058	0.047715	0.043676	0.071606	0.080099	0.087589	0.076135	0.050697	Nitrospirae
Otu000527	0.051688	0.04447	0.109062	0.066138	0.056531	0.041898	0.059122	0.048863	0.10928	Bacteroidetes
Otu000400	0.07107	0.053999	0.061348	0.069881	0.0804	0.061614	0.07664	0.057954	0.05295	Gemmatimonadetes
Otu000355	0.081408	0.069881	0.03749	0.049915	0.071606	0.077634	0.068976	0.082954	0.045064	Gemmatimonadetes
Otu000448	0.072363	0.063528	0.064756	0.071129	0.055275	0.046827	0.067881	0.07159	0.066469	Actinobacteria
Otu000337	0.058149	0.073058	0.072708	0.073625	0.067837	0.07024	0.051458	0.043181	0.067596	Proteobacteria
Otu000288	0.078824	0.082587	0.02613	0.068633	0.071606	0.056685	0.07445	0.063636	0.054077	Proteobacteria
Otu000251	0.068486	0.06194	0.071572	0.06489	0.065325	0.036969	0.079925	0.069317	0.057456	Proteobacteria
Otu000350	0.05298	0.068293	0.060212	0.059898	0.081656	0.071473	0.064597	0.069317	0.04619	Proteobacteria
Otu000258	0.042642	0.069881	0.07498	0.048667	0.043969	0.114603	0.016423	0.067045	0.095761	Planctomycetes
Otu000422	0.078824	0.065117	0.093157	0.046172	0.042712	0.08626	0.045984	0.034091	0.081115	Parcubacteria
Otu000294	0.062025	0.071469	0.054531	0.074873	0.046481	0.07024	0.067881	0.069317	0.055203	Proteobacteria
Otu000630	0.060733	0.050823	0.061348	0.074873	0.055275	0.076402	0.068976	0.051136	0.067596	Parcubacteria
Otu000311	0.07107	0.076234	0.053395	0.06489	0.056531	0.050524	0.052553	0.068181	0.070976	Proteobacteria
Otu000472	0.078824	0.049234	0.019313	0.069881	0.052762	0.064079	0.073356	0.103408	0.04957	Bacteroidetes
Otu000309	0.055564	0.071469	0.046579	0.046172	0.0603	0.07024	0.066786	0.069317	0.070976	Proteobacteria
Otu000255	0.074947	0.069881	0.049987	0.062394	0.052762	0.066543	0.062407	0.061363	0.055203	Acidobacteria
Otu000138	0.049103	0.073058	0.047715	0.076121	0.079144	0.065311	0.056933	0.057954	0.04957	Actinobacteria
Otu000424	0.073655	0.069881	0.029538	0.039932	0.079144	0.050524	0.064597	0.102272	0.045064	Proteobacteria
Otu000239	0.040058	0.055587	0.097702	0.057402	0.084169	0.041898	0.062407	0.028409	0.084495	Proteobacteria
Otu000408	0.059441	0.053999	0.071572	0.06489	0.059044	0.046827	0.047079	0.064772	0.076608	Proteobacteria
Otu000576	0.042642	0.047646	0.103382	0.067385	0.081656	0.045595	0.054743	0.026136	0.074355	Gemmatimonadetes
Otu000273	0.063317	0.039705	0.049987	0.062394	0.057787	0.071473	0.079925	0.064772	0.054077	Chloroflexi
Otu000353	0.05298	0.085763	0.06362	0.047419	0.066581	0.050524	0.070071	0.063636	0.042811	Proteobacteria
Otu000636	0.037474	0.06194	0.087477	0.038684	0.038944	0.099815	0.028466	0.080681	0.068722	Parcubacteria
Otu000427	0.068486	0.038117	0.040898	0.05865	0.071606	0.087492	0.055838	0.063636	0.05633	Nitrospirae
Otu000272	0.063317	0.068293	0.087477	0.087352	0.033919	0.045595	0.050363	0.053408	0.050697	Gemmatimonadetes
Otu000349	0.065902	0.053999	0.061348	0.059898	0.051506	0.077634	0.049269	0.067045	0.051823	Proteobacteria
Otu000382	0.055564	0.068293	0.124967	0.061146	0.055275	0.034504	0.061312	0.026136	0.04957	Proteobacteria
Otu000296	0.090453	0.071469	0.036354	0.057402	0.042712	0.045595	0.094158	0.056818	0.041684	Proteobacteria
Otu000332	0.056856	0.060352	0.051123	0.051163	0.047737	0.075169	0.058028	0.101135	0.033798	Bacteroidetes
Otu000343	0.037474	0.060352	0.039762	0.071129	0.072862	0.048059	0.062407	0.05909	0.083368	Proteobacteria
Otu000202	0.078824	0.042882	0.028402	0.049915	0.033919	0.075169	0.060217	0.111362	0.05295	Proteobacteria
Otu000235	0.074947	0.041293	0.06362	0.047419	0.075375	0.077634	0.058028	0.049999	0.043937	Acidobacteria
Otu000481	0.046519	0.052411	0.078389	0.063642	0.047737	0.046827	0.042699	0.062499	0.085621	Proteobacteria
Otu000416	0.076239	0.055587	0.027266	0.054907	0.064069	0.050524	0.055838	0.107953	0.032671	Proteobacteria
Otu000223	0.049103	0.068293	0.045443	0.049915	0.07035	0.067776	0.047079	0.065908	0.060836	Actinobacteria
Otu000175	0.032305	0.057176	0.077253	0.051163	0.0804	0.040665	0.064597	0.049999	0.070976	Chloroflexi
Otu000236	0.060733	0.07941	0.023857	0.046172	0.067837	0.069008	0.064597	0.064772	0.047317	Proteobacteria
fungi
ID	CK1-1	CK1-2	CK1-3	CK1-4	CK1-5	CK1-6	CK1-7	CK1-8	CK1-9	Order
Otu000004	28.8833	14.5209	14.1673	32.1787	21.746	8.01506	15.2645	7.49879	11.1331	Agaricales
Otu000018	9.94743	7.64588	1.33437	8.02602	7.50317	12.9306	7.9419	2.07578	16.7876
Otu000023	7.75382	10.2024	14.2525	3.38048	4.96199	2.3085	14.9454	4.02171	2.63134	Hypocreales
Otu000002	5.45233	4.86448	3.63759	5.14978	8.73831	6.05649	4.8438	8.21785	6.27901	Sordariales
Otu000011	2.49842	5.31276	2.81144	8.11553	5.34622	4.33506	3.52418	2.57195	5.41397	Microascales
Otu000022	0.433241	3.73121	0.52824	7.23535	2.11408	1.06304	4.92488	1.79087	13.705
Otu000020	3.29983	4.28009	2.91658	2.16315	4.85645	2.60203	3.81398	4.64774	3.11882
Otu000014	1.7381	2.81838	1.39696	1.77229	2.02008	6.10126	1.56458	2.43628	3.86749
Otu000038	1.41788	2.99592	1.72742	3.88471	1.82715	2.09124	5.1405	2.07772	1.6176	Hypocreales
Otu000030	0.335634	0.217481	0.533247	0.205872	0.130275	0.72638	0.138	19.6124	0.75643
Otu000016	2.01551	1.71026	2.79141	0.69519	3.05899	4.17917	1.80262	2.74445	2.17748	Sordariales
Otu000010	3.75533	2.38638	2.39585	1.30982	0.319916	0.852419	0.805575	1.34897	1.03185	Sordariales
Otu000051	0.181516	0.322523	0.157721	0.110395	0.534292	9.43465	0.30015	1.07762	0.329726
Otu000031	0.238026	0.122796	0.415582	0.259578	8.01768	0.512446	1.70602	0.366315	0.329726	Hypocreales
Otu000104	0.938404	1.22944	1.16663	1.75737	0.352897	0.457719	0.526125	0.112414	1.47536
Otu000057	0.008562	0.011836	0.060084	0.125313	0.039577	2.08461	1.51455	0.172497	3.91662
Otu000009	0.524	0.155344	0.891248	0.644468	0.483171	0.218909	0.298425	4.33763	0.376275	Agaricales
Otu000049	0.794561	0.730856	0.82866	1.7335	0.565624	0.565515	0.67275	0.852796	0.576697
Otu000046	0.383581	1.09037	0.743541	0.107411	0.305074	2.46936	0.73485	1.02529	0.302572	Pleosporales
Otu000043	1.72098	0.71902	0.590827	0.325218	0.135222	0.910463	0.933225	0.470976	1.20899	Microascales
Otu000042	1.11992	1.45579	2.854	0.137248	0.064313	0.028193	0.345	0.854734	0.028447
Otu000027	0.280836	0.782637	2.3583	0.128297	0.318267	1.01162	0.4002	0.189941	1.059	Xylariales
Otu000013	0.35447	0.437922	1.03896	1.51868	0.794842	0.683262	0.188025	0.676422	0.589627	Sordariales
Otu000096	0.059935	0.004438	5.36752	0.077575	0.176448	0.295196	0.074175	0.067836	0.115081
Otu000085	0.700378	0.454196	0.563289	0.095477	1.22854	1.71147	0.4485	0.651226	0.232748
Otu000118	0.154118	0.062138	1.37943	1.36651	0.455138	0.04146	0.0828	2.12617	0.385327	Pleosporales
Otu000019	0.291111	0.597704	2.23563	0.146199	0.418859	0.689895	0.7107	0.676422	0.184905
Otu000072	0.034248	3.25334	0.015021	0.026853	0.008245	0.006634	0.022425	1.71334	0.020689
Otu000044	0.470915	0.742691	0.165231	0.581812	0.125328	1.75625	0.16905	0.162806	0.84177
Otu000048	0.359608	0.337318	0.307931	1.45602	0.216025	1.0365	0.581325	0.343056	0.293521	Eurotiales
Otu000040	0.524	0.519292	0.227819	0.856307	0.842664	0.92373	0.13455	0.47679	0.252143	Sordariales
Otu000069	0.015412	1.42177	0.030042	0.167084	0.168203	1.28858	0.201825	1.3354	0.015517	Orbiliales
Otu000060	0.375019	0.321044	0.395554	0.426662	0.466681	0.719747	0.253575	1.1881	0.316795	Onygenales
Otu000059	0.034248	0.038466	1.25676	2.11242	0.174799	0.064678	0.108675	0.461285	0.071117
Otu000026	0.979502	0.80335	0.147707	0.304332	0.366089	0.300171	0.446775	0.153116	0.813324	Sordariales
Otu000055	0.267137	0.603622	0.032546	0.026853	0.031332	0.681603	0.050025	2.04671	0.190077
Otu000032	1.56001	0.507457	0.818646	0.017902	0.145116	0.139306	0.170775	0.127919	0.222403	Capnodiales
Otu000103	0.275699	0.223399	1.02894	0.06564	0.347949	0.441135	0.5106	0.457409	0.315502
Otu000199			3.30463	0.047738	0.013192	0.013267	0.0138	0.032949	0.014223	Hypocreales
Otu000093	0.549686	0.289975	1.04897	0.026853	0.76351	0.033168	0.119025	0.207384	0.285762	Cystofilobasidiales
Otu000070	1.34767	0.179015	1.01142	0.035804	0.03463	0.014926	0.138	0.038763	0.407308	Sordariales
Otu000171	0.289398	0.372825	0.187763	0.250627	0.430402	0.334997	0.50025	0.27522	0.42929	Agaricales
Otu000082	0.56681	0.541484	0.05007	0.077575	0.390825	0.401333	0.426075	0.538812	0.067238	Microascales
Otu000006	0.104457	0.229317	0.58582	0.143215	0.361142	0.192375	0.7797	0.389573	0.253436	Agaricales
Otu000088	0.047948	0.362469	0.798618	0.044755	0.090698	0.825884	0.4209	0.031011	0.038791	Microascales
Otu000074	0.077059	0.136111	0.568296	0.053706	0.03463	0.064678	0.9039	0.738444	0.067238
Otu000092	0.493176	0.375784	0.012518	0.277479	0.004947	0.912121	0.5382	0.009691	0.010344
Otu000158	0.092471	0.522251	0.035049	0.569877	0.047822	0.590391	0.0345	0.06396	0.587041
Otu000035	0.31851	0.085809	0.618366	0.059673	0.206131	0.341631	0.32085	0.501987	0.024568	Pleosporales
Otu000078	0.023974	0.27666	0.047567	0.053706	0.158309	0.338314	0.225975	1.20361	0.096978	Sordariales
Otu000033	0.373307	0.279619	0.05007	0.059673	0.443594	0.034826	0.708975	0.048454	0.395671	Onygenales
Otu000196		0.007397	0.017525	1.93937	0.375983	0.018242	0.008625	0.015505	0.006465
Otu000144	0.070209	0.02663	0.012518	0.62955	0.001649	0.671653	0.018975	0.023258	0.774532
Otu000193	0.015412	0.381702	0.155217	0.020886	0.577167	0.137647	0.312225	0.333366	0.241799	Cantharellales
Otu000153	0.101033	1.90259	0.002504	0.002984	0.098943	0.013267		0.011629	0.01293	Onygenales
Otu000047	0.077059	0.097645	0.165231	0.06564	0.080803	0.563857	0.11385	0.071712	0.81591	Capnodiales
Otu000045	0.04281	0.170138	0.630883	0.074591	0.126977	0.112771	0.069	0.267468	0.546957
Otu000146	0.339059	0.122796	0.265372	0.020886	0.842664	0.054727	0.02415	0.034887	0.224989
Otu000143	0.125006	0.159782	0.072602	0.107411	0.319916	1.0365	0.02415	0.038763	0.015517	Sordariales
Otu000135	0.136993	0.245591	0.317945	0.014918	0.338055	0.310121	0.312225	0.058145	0.117667
Otu000170	0.020549	0.140549	1.24174	0.017902	0.202833	0.024876	0.025875	0.164745	0.006465	Hypocreales
Otu000083	0.19864	0.315126	0.035049	0.077575	0.153362	0.018242	0.3657	0.108538	0.557301	Microascales
Otu000109	0.001712	0.002959	0.017525	0.035804	0.008245	0.016584	0.01725	1.59124	0.020689	Sordariales
Otu000089	0.058222	0.306249	0.020028	0.011935	1.08013	0.00995	0.0207	0.081403	0.07241	Hypocreales
Otu000130	0.032536		0.210294	0.164101	0.072558	0.039802	1.00222	0.106599	0.002586	Pezizales
Otu000052	0.047948	0.102083	0.080112	0.086526	0.489768	0.253736	0.0483	0.405078	0.049136	Sordariales
Otu000073	1.10622	0.065096	0.017525	0.008951	0.013192	0.043118	0.0828	0.046516	0.17844	Sordariales
Otu000134	0.092471	0.179015	0.147707	0.071608	0.13852	0.245444	0.345	0.093032	0.227575
Otu000128	0.118157	0.100604	0.322952	0.044755	0.089049	0.034826	0.336375	0.153116	0.271539	Tremellales
Otu000005	0.164392	0.045863	0.322952	0.107411	0.092347	0.127697	0.274275	0.234519	0.099564	Agaricales
Otu000141	0.174667	0.164221	0.045063	0.023869	0.019789	0.107796	0.122475	0.234519	0.568939	Sordariales
Otu000163			1.10405	0.026853	0.01649	0.003317	0.005175	0.009691	0.294814
Otu000097	0.376732	0.036987	0.040056	0.008951	0.410613	0.00995	0.23115	0.207384	0.10215	Pleosporales
Otu000232	1.17643	0.100604	0.020028		0.001649			0.096909	0.003879	Agaricales
Otu000114	0.095895	0.211563	0.035049	0.3103	0.095645	0.145939	0.2967	0.058145	0.128011	Eurotiales
Otu000218			0.005007	0.020886	0.013192	0.067994	0.0069	1.19973	0.007758
Otu000094	0.095895	0.044384	0.097637	0.035804	0.100592	0.232176	0.59685	0.036825	0.056894	Eurotiales
Otu000131	0.236314	0.162741	0.130182	0.020886	0.014841	0.368165	0.015525	0.151177	0.107322	Eurotiales
Otu000112	0.05651	0.285537	0.275386	0.017902	0.06926	0.08292	0.1104	0.215137	0.082755	Sordariales
Otu000127	0.001712	0.174577	0.478169	0.03282	0.168203	0.019901	0.03795	0.077527	0.164216	Eurotiales
Otu000157	0.10617	0.045863	0.718506	0.023869	0.065962	0.023218	0.0621	0.077527	0.014223	Sordariales
Otu000253	0.174667	0.001479	0.012518	0.008951	0.895434	0.003317	0.001725	0.009691	0.006465
Otu000122	0.291111	0.060658	0.212798	0.002984	0.01814	0.096187	0.005175	0.017444	0.400843
Otu000250	0.010275		0.04256	0.002984	0.004947	0.796033	0.1035	0.089156	0.034912	Sordariales
Otu000100	0.238026	0.13907	0.375526	0.005967	0.01649	0.00995	0.205275	0.017444	0.067238	Sordariales
Otu000101	0.017124	0.702746	0.007511	0.008951	0.093996	0.029851	0.025875	0.176374	0.010344	Sordariales
Otu000152	0.220902	0.349154	0.167735	0.008951	0.023087	0.003317	0.0276	0.08528	0.151286	Pleosporales
Otu000159	0.003425	0.002959	0.020028	0.011935	0.006596	0.172474	0.384675	0.331427	0.10215
Otu000008	0.092471	0.02663	0.157721	0.176035	0.046173	0.061361	0.156975	0.220952	0.060773	Agaricales
Otu000211	0.114732	0.097645	0.002504	0.011935	0.031332	0.530689	0.03105	0.087218	0.090513
Otu000113	0.005137	0.377264	0.002504	0.008951	0.112135	0.152573	0.1242	0.081403	0.111202	Onygenales
Otu000119	0.147268	0.140549	0.032546	0.014918	0.547484	0.04146	0.012075	0.011629	0.015517	Onygenales
Otu000111	0.030824	0.042904	0.115161	0.137248	0.037928	0.212275	0.181125	0.122105	0.064652	Microascales
Otu000066	0.071922	0.02663	0.04256	0.017902	0.169852	0.021559	0.414	0.069774	0.047843	Sordariales
Otu000080	0.025686	0.35951	0.235329	0.041771	0.184694	0.001658	0.00345	0.025196	0.002586	Pezizales
Otu000310			0.002504	0.002984	0.001649	0.004975	0.853875	0.003876		Orbiliales
Otu000301				0.005967	0.003298	0.829201	0.008625	0.005815	0.003879	Hypocreales
Otu000191	0.035961	0.279619	0.030042	0.092493	0.108837	0.081262	0.0138	0.023258	0.19137	Microascales
Otu000067	0.032536	0.002959	0.237833	0.008951	0.17315	0.018242	0.2898	0.017444	0.053015	Hypocreales
Otu000041	0.037673	0.060658	0.135189	0.059673	0.258901	0.021559	0.043125	0.191879	0.021982	Sordariales
Otu000315			0.007511	0.008951		0.001658	0.805575	0.003876	0.001293
Otu000155	0.00685	0.204166	0.020028		0.001649	0.2073	0.32085	0.034887	0.015517
Otu000149	0.184941	0.144988	0.252854	0.056689	0.01814	0.014926	0.03795	0.073651	0.014223	Sordariales
Otu000015	0.059935	0.02811	0.077609	0.143215	0.042875	0.063019	0.132825	0.184126	0.065945	Agaricales
Otu000147	0.547973	0.034028	0.005007	0.008951	0.003298	0.061361	0.0966	0.003876	0.031033	Arachnomycetales
Otu000168	0.092471	0.099124	0.065091	0.167084	0.05277	0.063019	0.09315	0.079465	0.074996
Otu000063	0.063359	0.19381	0.027539	0.184986	0.028034	0.16584	0.084525	0.013567	0.014223	Sordariales
Otu000216	0.270562		0.007511	0.011935	0.001649	0.126039	0.30705	0.019382	0.025861	Onygenales
Otu000028	0.154118	0.124275	0.047567	0.03282	0.125328	0.049752	0.112125	0.091094	0.020689	Pleosporales
Otu000167	0.092471			0.047738	0.006596	0.537322	0.001725	0.044578	0.007758
Otu000230	0.022261		0.017525	0.014918	0.418859	0.014926	0.018975	0.038763	0.17844
Otu000275		0.022192	0.380533	0.002984	0.004947	0.004975	0.00345	0.294602	0.002586
Otu000300	0.00685	0.007397	0.673443	0.002984	0.003298	0.001658	0.005175	0.013567	0.001293	Hypocreales
Otu000308		0.096165	0.002504	0.432629	0.082452	0.003317	0.001725	0.091094	0.001293
Otu000187	0.003425	0.032548	0.005007	0.038787		0.023218	0.27255	0.040702	0.293521
Otu000204	0.017124	0.287016	0.105147	0.035804	0.004947	0.046435	0.0897	0.005815	0.113788	Eurotiales
Otu000123	0.265425	0.019233	0.005007	0.008951	0.192939	0.008292	0.0345	0.166683	0.003879	Arachnomycetales
Otu000246	0.068497	0.147947	0.282896	0.005967	0.011543	0.016584	0.12075	0.015505	0.006465	Hypocreales
Otu000415			0.645904	0.002984		0.004975	0.005175	0.015505	0.001293
Otu000185	0.025686	0.001479	0.047567	0.211839	0.214376	0.006634	0.129375	0.013567	0.020689
Otu000222	0.001712		0.002504	0.008951	0.001649	0.008292	0.439875	0.205446	0.002586
Otu000355				0.005967	0.004947	0.006634	0.636525	0.009691	0.006465	Polyporales
Otu000133		0.088768	0.010014	0.011935	0.008245	0.494204	0.008625	0.04264	0.003879	Spizellomycetales
Otu000166	0.440091	0.041425	0.012518	0.005967	0.047822	0.001658	0.069	0.001938	0.014223	Onygenales
Otu000105	0.054797	0.121316	0.012518	0.023869	0.003298	0.122722	0.029325	0.056207	0.199128
Otu000053	0.00685	0.016274	0.032546	0.044755	0.044524	0.08292	0.0276	0.040702	0.315502	Sordariales
Otu000136	0.020549	0.078412	0.012518	0.026853	0.31167	0.04146	0.046575	0.032949	0.021982	Onygenales
Otu000102	0.030824	0.044384	0.087623	0.011935	0.077505	0.024876	0.222525	0.017444	0.074996	Eurotiales
Otu000021	0.035961	0.022192	0.057581	0.083542	0.046173	0.066336	0.0897	0.153116	0.032326	Agaricales
Otu000319	0.001712	0.004438	0.33547	0.107411	0.024736	0.089554	0.001725	0.007753	0.01293
Otu000161		0.045863	0.010014	0.008951	0.006596	0.011609	0.005175	0.129858	0.360759	Onygenales
Otu000231	0.258575	0.13759	0.020028	0.017902	0.003298	0.00995	0.00345	0.015505	0.107322	Eurotiales
Otu000370	0.001712	0.162741	0.002504	0.337152	0.003298	0.049752	0	0.005815	0.001293	Hypocreales
Otu000058	0.011987	0.004438	0.027539	0.029836	0.446892	0.00995	0.005175	0.02132	0.005172	Sordariales
Otu000110	0.053085	0.014795	0.007511	0.03282	0.01649	0.127697	0.208725	0.019382	0.081462	Microascales
Otu000178	0.017124	0.078412	0.162728	0.008951	0.061015	0.003317	0.029325	0.188003	0.009051	Sordariales
Otu000165	0.174667	0.036987	0.005007	0.020886	0.013192	0.112771	0.00345	0.124043	0.055601
Otu000311	0.022261	0.007397	0.120168	0.005967	0.003298	0.126039	0.00345		0.249557
Otu000265	0.272274	0.125755		0.035804	0.001649	0.076287	0.005175	0.009691	0.010344	Spizellomycetales
Otu000389	0.164392	0.004438	0.067595		0.004947	0.281928		0.007753	0.005172	Sordariales
Otu000276			0.352994	0.005967	0.003298	0.001658	0.046575	0.007753	0.117667	Eurotiales
Otu000362	0.005137	0.029589	0.463148	0.011935	0.001649		0.01035	0.007753	0.002586	Sordariales
Otu000419	0.058222	0.071014	0.363008	0.002984	0.004947	0.006634	0.022425		0.002586
Otu000320	0.215765	0.050302	0.055077		0.003298	0.008292	0.0069	0.162806	0.005172	Chaetothyriales
Otu000354		0.048822	0.415582	0.008951	0.006596		0.005175	0.011629	0.009051	Pleosporales
Otu000236	0.068497		0.007511	0.089509	0.148414	0.003317	0.0759	0.003876	0.10215	Onygenales
Otu000359	0.04281				0.003298	0.442793		0.001938	0.005172
Otu000303	0.001712	0.005918	0.002504	0.265545	0.003298	0.202325	0.005175	0.001938	0.003879
Otu000366		0.004438	0.030042	0.002984	0.166554	0.260369	0.005175	0.001938	0.019396	Eurotiales
Otu000270	0.094183	0.229317	0.005007	0.005967	0.13852	0.001658	0.0069	0.005815	0.001293	Thelebolales
Otu000156	0.022261	0.062138	0.002504	0.017902	0.013192	0.013267	0.125925	0.005815	0.222403	Hypocreales
Otu000350	0.003425	0.473429	0.002504			0.001658			0.002586	Microascales
Otu000207	0.119869	0.140549	0.002504	0.008951	0.023087	0.16584	0.001725	0.005815	0.002586	Hypocreales
Otu000188	0.015412	0.020713	0.05007	0.005967	0.133573	0.159207	0.07245	0.003876	0.003879	Onygenales
Otu000107	0.054797	0.032548	0.005007	0.03282	0.112135	0.08292	0.01035	0.034887	0.098271	Hypocreales
Otu000367		0.116878	0.005007	0.002984	0.118732	0.202325	0.001725	0.005815	0.005172
Otu000381	0.003425	0.02663	0.005007	0.002984	0.374334	0.033168	0.00345	0.005815	0.002586	Hypocreales
Otu000237	0.236314	0.007397			0.001649	0.107796	0.0069	0.009691	0.086634
Otu000393			0.010014	0.005967	0.417209	0.001658	0.00345	0.011629	0.002586
Otu000361	0.001712	0.002959	0.012518	0.014918	0.06926	0.069653	0.008625	0.003876	0.268953	Coniochaetales
Otu000285	0.003425	0.168659	0.070098	0.005967	0.014841		0.008625	0.001938	0.173268	Eurotiales
Otu000062	0.065072	0.153864	0.082616	0.008951	0.039577	0.023218	0.029325	0.009691	0.01681
Otu000506		0.002959	0.405568	0.005967		0.001658	0.00345	0.003876	0.003879	Eurotiales
Otu000345	0.023974	0.069535	0.027539		0.080803	0.024876	0.0897	0.034887	0.073703
Otu000087	0.030824	0.210084	0.002504	0.056689	0.01814	0.07297	0.001725	0.027134	0.001293	Hypocreales
Otu000245	0.046235	0.041425	0.115161	0.002984	0.075856	0.05141	0.0207	0.027134	0.036205
Otu000121	0.150693	0.125755	0.010014	0.008951	0.004947	0.011609	0.01035	0.06396	0.027154	Sordariales
Otu000441			0.005007	0.002984		0.001658	0.38295	0.011629	0.002586	Onygenales
Otu000061	0.001712	0.282578	0.052574	0.008951	0.004947	0.003317	0.0069	0.029073	0.010344	Sordariales
Otu000220	0.075346	0.002959	0.007511	0.002984	0.24241	0.014926	0.0414	0.005815	0.002586	Sordariales
Otu000154	0.015412	0.079891	0.005007	0.005967	0.0874	0.00995		0.017444	0.174561	Onygenales
Otu000120	0.005137	0.001479	0.067595	0.005967	0.026385	0.006634	0.2208		0.058187	Eurotiales
Otu000338	0.243163		0.122672		0.01814		0.001725	0.003876	0.002586
Otu000254	0.001712		0.007511	0.014918	0.008245	0.001658	0.163875	0.186065	0.005172
Otu000284			0.373022	0.008951				0.001938
Otu000457				0.002984	0.003298	0.001658	0.353625	0.001938	0.007758	Spizellomycetales
Otu000075	0.094183	0.005918	0.022532	0.035804	0.008245	0.157548	0.008625	0.015505	0.009051	Sordariales
Otu000288	0.010275	0.031069	0.010014	0.002984	0.150063	0.001658	0.0069	0.096909	0.045256	Eurotiales
Otu000140	0.325359	0.005918				0.003317	0.001725	0.011629	0.002586	Sordariales
Otu000388		0.001479	0.002504	0.005967		0.006634	0.00345	0.001938	0.324554	Helotiales
Otu000029	0.015412	0.004438	0.025035	0.017902	0.095645	0.036485	0.074175	0.056207	0.020689	Agaricales
Otu000177	0.001712	0.310688	0.005007	0.008951		0.018242			0.001293
Otu000214	0.032536	0.038466	0.05007	0.011935	0.146765	0.021559	0.029325	0.009691	0.005172	Branch06
Otu000086	0.011987	0.085809	0.017525	0.014918	0.011543	0.077945	0.0207	0.009691	0.094392
Otu000297	0.037673	0.048822	0.027539	0.077575	0.019789	0.029851	0.043125	0.040702	0.018103
Otu000344	0.09932	0.001479	0.010014	0.014918	0.089049		0.070725	0.011629	0.045256
Otu000256		0.068055	0.055077	0.005967	0.029683	0.004975	0.02415	0.151177		Microascales
Otu000342			0.007511	0.008951	0.003298	0.006634	0.284625	0.005815	0.001293
Otu000294	0.073634	0.011836	0.010014	0.002984		0.004975	0.05865	0.015505	0.135769	Hypocreales
Otu000502			0.002504	0.005967		0.111113	0.0138	0.170559	0.005172
Otu000439			0.002504	0.005967	0.161607	0.131014	0.00345	0.001938		Spizellomycetales
Otu000417	0.051373	0.025151		0.002984	0.019789	0.003317	0.008625	0.139548	0.053015
Otu000598			0.037553	0.25361	0.001649	0.001658	0.001725	0.003876	0.001293	Savoryellales
Otu000233			0.240336	0.002984			0.0483	0.005815	0.001293	Microascales
Otu000202	0.003425	0.001479	0.007511	0.002984	0.123679	0.147598	0.0069	0.003876
Otu000364		0.016274	0.002504		0.059366		0.00345	0.001938	0.209473
Otu000434		0.007397		0.002984	0.001649	0.157548	0.001725	0.112414	0.001293	Microascales
Otu000280	0.001712	0.011836	0.04256	0.005967	0.107188	0.069653	0.032775		0.011637	Sordariales
Otu000369	0.00685	0.25003	0.002504			0.001658	0.018975		0.002586	Hypocreales
Otu000208		0.199728	0.002504					0.075589	0.003879	Sordariales
Otu000528	0.260287	0.005918						0.003876		Sordariales
Otu000386			0.002504	0.116362	0.028034	0.091212	0.0276		0.002586
Otu000630			0.002504	0.244659	0.003298	0	0.00345	0.003876	0.002586	Onygenales
Otu000406	0.003425		0.04256	0.002984	0.001649	0.003317	0.139725	0.005815	0.05948	Microascales
Otu000416	0.005137	0.247071	0.002504			0.001658
Otu000034	0.003425	0.010356	0.057581	0.011935	0.026385	0.056386	0.022425	0.031011	0.025861	Agaricales
Otu000451		0.116878			0.064313	0.059702	0	0.001938		Onygenales
Otu000555					0.070909	0.001658	0.005175	0.162806	0.001293	Pezizales
Otu000278		0.214522			0.003298		0.005175	0.013567	0.003879	Eurotiales
Otu000549		0.025151	0.002504		0.003298	0.175791	0.025875	0.001938
Otu000379	0.020549	0.087288		0.029836	0.001649	0.008292	0.0138	0.034887	0.036205	Sordariales
Otu000482	0.034248		0.002504		0.186343	0.001658	0.00345	0.001938	0.001293	Wallemiales
Otu000298	0.001712		0.007511	0.011935		0.021559	0	0.156992	0.031033	Sordariales
Otu000266	0.220902	0.001479		0.002984			0.00345			Spizellomycetales
Otu000509		0.002959	0.10014		0.001649	0.001658	0.115575	0.003876	0.001293	Chaetothyriales
Otu000446	0.003425	0.116878	0.075105	0.005967	0.021438			0.001938	0.001293	Hypocreales
Otu000433	0.005137	0.001479	0.005007	0.002984	0.113784	0.006634	0.005175	0.007753	0.074996	Microascales
Otu000568			0.002504	0.002984			0.212175	0.003876	0.001293
Otu000183	0.00685	0.130193	0.002504	0.005967	0.056068	0.001658	0.012075	0.003876	0.002586
Otu000332	0.001712	0.106521	0.002504	0.002984	0.004947	0.087895	0.00345	0.009691		Eurotiales
Otu000084	0.00685		0.095133	0.023869	0.006596	0.011609	0.05175	0.02132		Sordariales
Otu000180	0.001712	0.004438	0.005007	0.002984	0.131924	0.011609	0.001725	0.003876	0.053015
Otu000466	0.029111	0.019233	0.017525	0.047738	0.039577	0.008292	0.022425	0.013567	0.015517	Agaricales
Otu000535		0.001479	0.002504	0.002984		0.001658	0.005175	0.005815	0.19137
Otu000547	0.001712	0.205646							0.001293	Chaetothyriales
Otu000129	0.005137		0.005007	0.008951	0.131924	0.019901	0.001725	0.032949	0.002586	Onygenales
Otu000613			0.005007	0.002984				0.199632		Agaricales
Otu000203	0.011987	0.105042		0.005967	0.008245	0.024876			0.049136	Eurotiales
Otu000589	0.202065	0.001479
Otu000591	0.176379			0.002984	0.019789
Otu000471		0.002959	0.005007		0.003298	0.003317	0.001725	0.139548	0.037498
Otu000375			0.002504			0.001658		0.186065
Otu000611		0.013315	0.002504	0.002984	0.003298	0.099504	0.001725	0.06396		Agaricales
Otu000139		0.001479		0.038787	0.001649	0.034826	0.08625	0.005815	0.015517
Otu000138	0.001712	0.005918	0.005007	0.008951	0.120381	0.003317	0.01035	0.013567	0.01293	Eurotiales
Otu000576	0.001712	0.121316					0.001725		0.051722
Otu000574	0.001712	0.173097							0.001293	Agaricales
Otu000519	0.010275	0.023671	0.002504		0.041226	0.07297	0.0069	0.011629		Hypocreales
Otu000653				0.008951			0.001725	0.151177	0.001293	Diaporthales
Otu000333	0.047948		0.10014		0.001649		0.008625	0.003876		Diaporthales
Otu000281	0.003425	0.051781	0.005007	0.005967		0.001658	0.07245	0.013567	0.007758	Arachnomycetales
Otu000569		0.001479			0.001649		0.001725	0.001938	0.153872
Otu000614	0.001712	0.099124	0.002504		0.049471		0.00345	0.001938	0.001293
Otu000125	0.104457		0.035049	0.011935	0.003298			0.001938	0.001293
Otu000615	0.001712	0.155344								Pleosporales
Otu000371			0.002504		0.003298			0.003876	0.146114
Otu000639					0.150063	0.001658
Otu000329			0.005007	0.002984		0.139306	0.001725		0.001293	Microascales
Otu000405					0.003298		0.0138	0.131796	0.001293	Onygenales
Otu000711	0.015412			0.101444	0.003298	0.003317	0.018975	0.005815		Pezizales
Otu000522	0.005137			0.005967	0.061015		0.043125	0.003876	0.025861
Otu000426					0.004947		0.139725			Microascales
Otu000339			0.002504	0.095477	0.001649		0.04485
Otu000465		0.115398	0.025035		0.001649	0.001658
Otu000272	0.011987	0.001479	0.04256	0.008951	0.062664	0.001658	0.005175	0.003876	0.002586
Otu000378	0.092471	0.001479		0.023869	0.011543		0.001725	0.005815	0.003879
Otu000221		0.020713	0.007511		0.067611	0.00995	0.025875		0.009051
Otu000560	0.005137			0.005967	0.0874	0.001658	0.03105	0.007753	0.001293
Otu000322	0.001712	0.008877				0.001658	0.125925	0.001938
Otu000550	0.001712	0.045863		0.002984	0.01814	0.001658	0.067275			Pleosporales
Otu000514	0.020549		0.002504	0	0.105539	0.001658	0.00345	0.003876		Hypocreales
Otu000390	0.003425	0.002959	0.002504	0.005967	0.006596		0.008625	0.106599		Microascales
Otu000382					0.004947		0.12075	0.001938	0.003879	Onygenales
Otu000664					0.001649		0.122475	0.001938	0.005172	Pleosporales
Otu000662				0.002984		0.126039			0.001293	Ascosphaerales
Otu000545	0.001712	0.073973		0.038787			0.012075	0.001938	0.001293	Eurotiales
Otu000380					0.120381	0.003317		0.005815		Sordariales
Otu000363	0.001712	0.010356				0.00995	0.012075	0.09497
Otu000454	0.128431									Eurotiales
Otu000640	0.041098	0.085809								Saccharomycetales
Otu000098	0.00685	0.004438	0.012518		0.001649	0.003317	0.0138	0.040702	0.04267	Eurotiales
Otu000228	0.001712	0.001479	0.080112	0.029836	0.004947		0.005175			Hypocreales
Otu000274	0.015412	0.066576	0.015021	0.002984		0.001658		0.005815	0.014223
Otu000504		0.001479			0.004947		0.11385		0.001293	Pleosporales
Otu000172	0.010275	0.099124	0.002504	0.005967		0.001658	0.001725			Pleosporales
Otu000229		0.094686	0.007511			0	0.00345		0.015517
Otu000323	0.001712	0.001479	0.077609	0.008951	0.001649	0.023218		0.001938	0.003879	Hypocreales
Otu000162	0.018837	0.02663	0.002504			0.013267	0.0414	0.009691	0.007758	Eurotiales
Otu000205		0.113919	0.005007							Onygenales
Otu000488					0.001649		0.012075	0.104661
Otu000660	0.118157									Onygenales
Otu000665					0.001649	0.003317		0.062022	0.049136	Pleosporales
Otu000126	0.075346	0.001479		0.002984	0.001649	0.004975	0.00345	0.023258	0.001293	Sordariales
Otu000397		0.023671	0.085119		0.004947
Otu000268	0.044523					0.026534	0.01035	0.001938	0.028447	Onygenales
Otu000257	0.051373		0.005007	0.002984		0.001658		0.001938	0.043963	Agaricales
Otu000476				0.002984	0.001649		0.098325		0.001293	Hypocreales
Otu000729				0.101444				0.001938		Agaricales
Otu000585			0.002504	0.002984	0.095645				0.001293
Otu000695			0.090126					0.007753	0.001293	Agaricales
Otu000219	0.005137	0.023671	0.007511		0.009894	0.00995	0.03105	0.011629		Microascales
Otu000151	0.003425	0.031069	0.022532	0.002984	0.001649	0.00995	0.015525	0.009691		Erysiphales
Otu000808			0.09263	0.002984						Pezizales
Otu000499							0.0897	0.001938	0.002586
Otu000756	0.001712							0.091094	0.001293	Onygenales
Otu000696				0.002984	0.008245		0.0828			Sporidiobolales
Otu000368	0.087333					0.004975				Thelebolales
Otu000679	0.00685		0.047567	0.002984		0.00995	0.022425	0.001938
Otu000735						0.091212				Saccharomycetales
Otu000727					0.089049			0.001938		Agaricales

## Sheet: T1
Control of Fusarium wilt by wheat straw is associated with microbial network changes in watermelon rhizosphere soil
Table S8 The top 300 most enriched bacterium and fungi OTUs in the soil samples
Table S8b The top 300 most enriched bacterium and fungi OTUs in the T1
bacterium
ID	T1-1	T1-2	T1-3	T1-4	T1-5	T1-6	T1-7	T1-8	T1-9	Phylum
Otu000001	2.30405	1.89343	2.21362	2.41538	2.16399	2.36679	2.11695	2.35767	1.41458	Gemmatimonadetes
Otu000003	2.27592	1.68611	1.84241	2.09273	1.9217	1.75975	1.96476	1.69961	1.73263	Proteobacteria
Otu000002	1.12518	1.33433	1.92531	1.39818	1.01662	2.01752	1.4177	1.80286	1.81513	Firmicutes
Otu000005	1.01138	1.09724	1.67042	1.32431	0.919184	1.54104	1.09138	1.44433	1.56362	Proteobacteria
Otu000004	1.36683	1.29022	1.22497	1.4526	1.19866	1.42945	1.19421	1.33994	0.991403	Proteobacteria
Otu000007	1.02033	0.689222	0.81665	0.961489	0.989693	0.824639	0.756838	0.802151	0.944827	Proteobacteria
Otu000006	0.756936	0.709071	0.772105	0.748976	0.753807	0.897171	0.660862	0.821439	0.71727	Actinobacteria
Otu000011	0.820867	0.685913	0.69539	0.756751	0.838419	0.734252	0.751354	0.697769	0.707955	Proteobacteria
Otu000017	0.892469	0.598796	0.727561	0.796921	0.992257	0.566869	0.829506	0.554812	0.665371	Proteobacteria
Otu000008	0.722414	0.715688	0.746121	0.697144	0.666632	0.793394	0.662233	0.720461	0.664041	Proteobacteria
Otu000012	0.632911	0.632981	0.649608	0.734722	0.526896	0.840261	0.503188	0.653521	0.318048	Proteobacteria
Otu000020	0.62524	0.541453	0.565468	0.70751	0.624327	0.652793	0.562144	0.557081	0.528305	Proteobacteria
Otu000014	0.654648	0.517192	0.509787	0.527393	0.642275	0.533393	0.615617	0.518505	0.735901	Proteobacteria
Otu000024	0.681499	0.411327	0.44792	0.563676	0.67176	0.488757	0.673202	0.422065	0.769169	Actinobacteria
Otu000021	0.494822	0.583357	0.610013	0.533872	0.442285	0.550131	0.514156	0.55935	0.689325	Actinobacteria
Otu000015	0.574095	0.459849	0.502363	0.518323	0.602533	0.464208	0.510043	0.501486	0.781146	Actinobacteria
Otu000013	0.493543	0.629673	0.564231	0.607733	0.493564	0.628243	0.44286	0.612676	0.425838	Bacteroidetes
Otu000026	0.517837	0.43228	0.522161	0.610325	0.537152	0.446354	0.625214	0.405047	0.320709	Proteobacteria
Otu000022	0.530623	0.487418	0.445445	0.532577	0.458951	0.508843	0.510043	0.451565	0.489713	Proteobacteria
Otu000030	0.425777	0.414636	0.566705	0.414658	0.515358	0.470903	0.571742	0.45043	0.534959	Actinobacteria
Otu000010	0.466692	0.521603	0.455344	0.479449	0.446131	0.506612	0.525125	0.507159	0.440476	Chloroflexi
Otu000018	0.484593	0.469773	0.494939	0.400404	0.385878	0.456397	0.400356	0.40845	0.409869	Proteobacteria
Otu000019	0.479478	0.435588	0.362543	0.504069	0.444849	0.461976	0.403099	0.449295	0.360631	Proteobacteria
Otu000009	0.379747	0.457643	0.491227	0.461307	0.301267	0.398371	0.348255	0.444757	0.344662	Actinobacteria
Otu000023	0.327324	0.350676	0.530822	0.392629	0.299985	0.434079	0.326318	0.459507	0.433822	Proteobacteria
Otu000016	0.323488	0.411327	0.394714	0.423729	0.334598	0.46086	0.300267	0.428873	0.473744	Actinobacteria
Otu000045	0.460299	0.273483	0.301913	0.378376	0.507666	0.282319	0.441489	0.331299	0.516328	Gemmatimonadetes
Otu000053	0.412991	0.337443	0.361306	0.396517	0.421773	0.265581	0.411325	0.302934	0.460437	Proteobacteria
Otu000028	0.415548	0.301052	0.316761	0.449645	0.339726	0.459744	0.31672	0.412989	0.300748	Proteobacteria
Otu000034	0.389976	0.329724	0.365018	0.365418	0.38075	0.391676	0.334544	0.365336	0.373939	Proteobacteria
Otu000025	0.373354	0.350676	0.348932	0.430208	0.337162	0.430731	0.344142	0.351721	0.254172	Proteobacteria
Otu000044	0.341389	0.325313	0.311812	0.331727	0.349982	0.284551	0.260506	0.342644	0.517659	Gemmatimonadetes
Otu000036	0.393812	0.264661	0.300676	0.349868	0.432029	0.349272	0.370193	0.275704	0.291433	Proteobacteria
Otu000029	0.309423	0.402505	0.35017	0.282486	0.370494	0.244379	0.281072	0.32676	0.427168	Actinobacteria
Otu000065	0.299194	0.337443	0.377391	0.410771	0.287165	0.361547	0.308494	0.416392	0.158358	Proteobacteria
Otu000027	0.333717	0.319799	0.322948	0.347276	0.294857	0.367126	0.250908	0.280242	0.335347	Proteobacteria
Otu000031	0.37719	0.310977	0.310574	0.342093	0.292293	0.319143	0.297525	0.352856	0.247518	Gemmatimonadetes
Otu000047	0.381025	0.308771	0.30315	0.279894	0.269217	0.369358	0.248166	0.310876	0.284779	Proteobacteria
Otu000040	0.304309	0.30436	0.228909	0.270824	0.326906	0.283435	0.253651	0.315414	0.323371	Bacteroidetes
Otu000037	0.360568	0.259147	0.285827	0.33691	0.253833	0.302405	0.305752	0.28705	0.186304	Proteobacteria
Otu000052	0.278737	0.23599	0.26603	0.292852	0.252551	0.323607	0.285185	0.260954	0.323371	Actinobacteria
Otu000041	0.336274	0.239298	0.219011	0.291557	0.358956	0.239915	0.260506	0.239397	0.243526	Proteobacteria
Otu000042	0.306866	0.267969	0.285827	0.248795	0.232039	0.276739	0.245424	0.273435	0.288771	Proteobacteria
Otu000078	0.262115	0.230476	0.258606	0.213808	0.265371	0.190816	0.252279	0.258685	0.408538	Actinobacteria
Otu000039	0.301752	0.242606	0.254894	0.26564	0.276909	0.212018	0.26599	0.270031	0.23288	Acidobacteria
Otu000054	0.267229	0.226065	0.221485	0.199554	0.298703	0.255538	0.228971	0.274569	0.335347	Gemmatimonadetes
Otu000033	0.221199	0.283408	0.262318	0.310994	0.225629	0.273392	0.207034	0.291588	0.166343	Proteobacteria
Otu000050	0.235264	0.238195	0.264792	0.238428	0.223065	0.278971	0.233084	0.312011	0.187635	Gemmatimonadetes
Otu000055	0.268508	0.219448	0.244995	0.239724	0.246141	0.258885	0.267361	0.234859	0.226226	Proteobacteria
Otu000048	0.260836	0.234887	0.283353	0.273415	0.197426	0.242147	0.201549	0.257551	0.220903	Proteobacteria
Otu000058	0.257	0.233784	0.212824	0.178821	0.241013	0.220945	0.212518	0.170188	0.388577	Actinobacteria
Otu000057	0.213528	0.256942	0.240046	0.221583	0.15512	0.281203	0.238569	0.243936	0.246187	Actinobacteria
Otu000067	0.237821	0.220551	0.214061	0.220287	0.273063	0.181889	0.216631	0.165649	0.216911	Proteobacteria
Otu000063	0.195627	0.251428	0.207874	0.215104	0.194862	0.228756	0.196065	0.214436	0.235541	Gemmatimonadetes
Otu000046	0.190513	0.200701	0.190552	0.253978	0.239731	0.273392	0.17687	0.262089	0.101136	Gemmatimonadetes
Otu000043	0.250607	0.190777	0.211587	0.244907	0.201272	0.210902	0.145335	0.237128	0.16102	Proteobacteria
Otu000072	0.226314	0.220551	0.212824	0.218991	0.171786	0.171846	0.163159	0.242801	0.216911	Proteobacteria
Otu000112	0.219921	0.16431	0.201688	0.150314	0.237167	0.147297	0.249537	0.180399	0.274133	Gemmatimonadetes
Otu000080	0.200742	0.213934	0.189314	0.244907	0.223065	0.207555	0.211147	0.206494	0.126421	Proteobacteria
Otu000096	0.225035	0.169824	0.184365	0.253978	0.211528	0.193048	0.201549	0.191745	0.166343	Proteobacteria
Otu000082	0.199463	0.208421	0.20045	0.1853	0.164094	0.166267	0.207034	0.218975	0.243526	Proteobacteria
Otu000035	0.181562	0.259147	0.204162	0.215104	0.108969	0.281203	0.143964	0.242801	0.075852	Gemmatimonadetes
Otu000137	0.198184	0.174235	0.193026	0.137356	0.19358	0.158456	0.196065	0.174726	0.272802	Actinobacteria
Otu000097	0.182841	0.198496	0.168279	0.204737	0.205118	0.210902	0.208405	0.191745	0.115775	Proteobacteria
Otu000069	0.158548	0.189674	0.165805	0.208625	0.144864	0.205323	0.167272	0.253012	0.182312	Proteobacteria
Otu000059	0.185398	0.187468	0.269742	0.204737	0.18076	0.17631	0.183725	0.188341	0.081175	Proteobacteria
Otu000106	0.189234	0.179749	0.183128	0.13606	0.144864	0.20867	0.190581	0.186072	0.23288	Actinobacteria
Otu000038	0.140647	0.149975	0.244995	0.158088	0.106405	0.241031	0.157675	0.221244	0.228888	Proteobacteria
Otu000049	0.196906	0.169824	0.183128	0.177526	0.175632	0.139486	0.163159	0.200821	0.239534	Chloroflexi
Otu000124	0.18412	0.189674	0.195501	0.22547	0.153838	0.283435	0.128882	0.231455	0.05323	Proteobacteria
Otu000094	0.207135	0.143358	0.174466	0.177526	0.214092	0.145065	0.211147	0.144092	0.200942	Actinobacteria
Otu000061	0.177727	0.233784	0.171991	0.196963	0.146146	0.198627	0.130253	0.180399	0.157028	Proteobacteria
Otu000168	0.205856	0.123509	0.149719	0.164567	0.257679	0.129443	0.218002	0.129343	0.169004	Proteobacteria
Otu000153	0.118911	0.192982	0.196738	0.22547	0.116661	0.194164	0.182354	0.171322	0.111782	Proteobacteria
Otu000092	0.208413	0.153283	0.173229	0.141243	0.171786	0.181889	0.17687	0.138419	0.147712	Nitrospirae
Otu000056	0.18412	0.149975	0.175703	0.134764	0.16794	0.188585	0.12614	0.155438	0.208927	Chloroflexi
Otu000075	0.173891	0.198496	0.171991	0.129581	0.117943	0.21425	0.130253	0.175861	0.172997	Gemmatimonadetes
Otu000060	0.149597	0.14005	0.178178	0.199554	0.139736	0.239915	0.167272	0.208764	0.058553	Gemmatimonadetes
Otu000117	0.161105	0.143358	0.154669	0.238428	0.185888	0.20867	0.160417	0.130477	0.097144	Proteobacteria
Otu000148	0.152154	0.180852	0.165805	0.230654	0.138454	0.212018	0.139851	0.192879	0.057222	Proteobacteria
Otu000156	0.163662	0.178646	0.141058	0.20085	0.153838	0.200859	0.170014	0.166784	0.085168	Proteobacteria
Otu000051	0.153433	0.17203	0.150956	0.164567	0.147428	0.158456	0.211147	0.137285	0.153035	Acidobacteria
Otu000165	0.208413	0.145564	0.118785	0.154201	0.175632	0.110473	0.167272	0.128208	0.234211	Proteobacteria
Otu000120	0.152154	0.156591	0.154669	0.190484	0.116661	0.234336	0.153561	0.212167	0.070529	Proteobacteria
Otu000062	0.074159	0.238195	0.174466	0.073861	0.249987	0.122747	0.178241	0.148631	0.154366	Verrucomicrobia
Otu000085	0.153433	0.122406	0.16333	0.142539	0.176914	0.156224	0.160417	0.156573	0.171666	Proteobacteria
Otu000090	0.185398	0.14005	0.142295	0.2164	0.164094	0.171846	0.115171	0.169053	0.097144	Proteobacteria
Otu000210	0.189234	0.134536	0.103937	0.117918	0.207682	0.118284	0.159046	0.157707	0.210257	Gemmatimonadetes
Otu000070	0.143204	0.175338	0.188077	0.108848	0.149992	0.137254	0.124769	0.152034	0.210257	Actinobacteria
Otu000100	0.117632	0.180852	0.178178	0.177526	0.126917	0.185237	0.134366	0.180399	0.102467	Actinobacteria
Otu000064	0.21097	0.165413	0.13982	0.134764	0.139736	0.156224	0.109687	0.141823	0.17832	Proteobacteria
Otu000068	0.172612	0.145564	0.173229	0.159384	0.129481	0.199743	0.106945	0.169053	0.103798	Proteobacteria
Otu000119	0.163662	0.114686	0.153431	0.177526	0.156402	0.140601	0.163159	0.145227	0.129082	Proteobacteria
Otu000093	0.152154	0.149975	0.152194	0.147722	0.133326	0.118284	0.156304	0.153169	0.154366	Gemmatimonadetes
Otu000159	0.106125	0.194085	0.132396	0.121806	0.070509	0.148413	0.148077	0.167918	0.223565	Actinobacteria
Otu000134	0.164941	0.16431	0.178178	0.126989	0.119225	0.146181	0.174128	0.124804	0.111782	Proteobacteria
Otu000066	0.129139	0.181955	0.100225	0.154201	0.165376	0.068069	0.171385	0.145227	0.187635	Planctomycetes
Otu000139	0.166219	0.145564	0.124972	0.123102	0.134608	0.152876	0.145335	0.130477	0.176989	Actinobacteria
Otu000091	0.158548	0.142255	0.148482	0.133468	0.1423	0.093734	0.172757	0.113458	0.188965	Acidobacteria
Otu000189	0.159826	0.114686	0.115073	0.158088	0.157684	0.129443	0.139851	0.140688	0.176989	Proteobacteria
Otu000125	0.148319	0.126817	0.12621	0.158088	0.128199	0.13279	0.137108	0.1509	0.176989	Proteobacteria
Otu000190	0.212249	0.126817	0.115073	0.117918	0.19358	0.08146	0.160417	0.116862	0.147712	Proteobacteria
Otu000104	0.161105	0.147769	0.131159	0.159384	0.156402	0.121631	0.134366	0.144092	0.111782	Gemmatimonadetes
Otu000116	0.08311	0.156591	0.142295	0.123102	0.141018	0.172962	0.122026	0.176995	0.141059	Actinobacteria
Otu000077	0.106125	0.138947	0.12621	0.130876	0.126917	0.146181	0.124769	0.140688	0.216911	Acidobacteria
Otu000171	0.161105	0.111378	0.138583	0.159384	0.152556	0.137254	0.145335	0.127073	0.115775	Bacteroidetes
Otu000111	0.166219	0.135639	0.136108	0.138651	0.134608	0.141717	0.168643	0.119131	0.103798	Gemmatimonadetes
Otu000101	0.120189	0.15218	0.131159	0.137356	0.157684	0.131674	0.1138	0.110055	0.183643	Proteobacteria
Otu000146	0.129139	0.142255	0.159618	0.196963	0.106405	0.171846	0.091863	0.174726	0.063876	Proteobacteria
Otu000261	0.154712	0.1202	0.146007	0.177526	0.133326	0.188585	0.106945	0.164515	0.039922	Proteobacteria
Otu000109	0.126582	0.138947	0.159618	0.159384	0.105123	0.181889	0.127511	0.132746	0.091821	Proteobacteria
Otu000300	0.152154	0.097042	0.146007	0.134764	0.198708	0.061374	0.123398	0.116862	0.183643	Bacteroidetes
Otu000227	0.129139	0.121303	0.132396	0.134764	0.129481	0.139486	0.138479	0.102113	0.183643	Actinobacteria
Otu000164	0.108682	0.116892	0.134871	0.116623	0.157684	0.091503	0.171385	0.122535	0.190296	Actinobacteria
Otu000263	0.13809	0.1202	0.155906	0.171046	0.089739	0.20867	0.087749	0.189476	0.049237	Proteobacteria
Otu000178	0.132975	0.119098	0.118785	0.161976	0.133326	0.137254	0.156304	0.142958	0.103798	Proteobacteria
Otu000126	0.158548	0.135639	0.148482	0.116623	0.121789	0.136138	0.108316	0.125939	0.149043	Proteobacteria
Otu000098	0.129139	0.113584	0.127447	0.158088	0.094867	0.15176	0.145335	0.124804	0.150374	Chloroflexi
Otu000147	0.126582	0.125714	0.133634	0.112735	0.169222	0.136138	0.120655	0.120266	0.149043	Actinobacteria
Otu000252	0.15599	0.082707	0.103937	0.10496	0.1423	0.095966	0.168643	0.120266	0.216911	Gemmatimonadetes
Otu000187	0.158548	0.1202	0.158381	0.16068	0.143582	0.108241	0.124769	0.093036	0.119767	Proteobacteria
Otu000163	0.158548	0.10807	0.122497	0.123102	0.149992	0.126095	0.148077	0.113458	0.131744	Gemmatimonadetes
Otu000129	0.113796	0.119098	0.157143	0.159384	0.144864	0.164035	0.12614	0.113458	0.081175	Proteobacteria
Otu000087	0.107403	0.129022	0.138583	0.141243	0.103841	0.21425	0.102831	0.131612	0.109121	Proteobacteria
Otu000198	0.177727	0.103659	0.113836	0.114031	0.162812	0.136138	0.138479	0.091901	0.137067	Proteobacteria
Otu000220	0.104846	0.15218	0.209112	0.174934	0.071791	0.158456	0.105573	0.165649	0.025284	Bacteroidetes
Otu000073	0.10101	0.14005	0.164567	0.123102	0.097431	0.188585	0.090492	0.188341	0.073191	Actinobacteria
Otu000149	0.134254	0.122406	0.165805	0.125693	0.139736	0.120516	0.120655	0.141823	0.094483	Gemmatimonadetes
Otu000154	0.15599	0.129022	0.120023	0.115327	0.101277	0.155108	0.150819	0.152034	0.085168	Proteobacteria
Otu000180	0.140647	0.094837	0.150956	0.156793	0.13589	0.15734	0.097347	0.125939	0.090491	Proteobacteria
Otu000157	0.120189	0.138947	0.14477	0.137356	0.076919	0.17073	0.109687	0.144092	0.098475	Actinobacteria
Otu000071	0.106125	0.159899	0.147244	0.159384	0.070509	0.172962	0.098718	0.171322	0.05456	Actinobacteria
Otu000141	0.090781	0.130125	0.120023	0.092002	0.130763	0.127211	0.116542	0.090767	0.240864	Actinobacteria
Otu000158	0.113796	0.090426	0.115073	0.103665	0.14871	0.10043	0.153561	0.120266	0.184973	Gemmatimonadetes
Otu000219	0.066488	0.195188	0.146007	0.050536	0.197426	0.111588	0.12614	0.146361	0.062545	Verrucomicrobia
Otu000114	0.122746	0.12792	0.136108	0.124397	0.105123	0.102661	0.111058	0.138419	0.126421	Actinobacteria
Otu000195	0.129139	0.092631	0.123735	0.097186	0.162812	0.090387	0.138479	0.103247	0.154366	Proteobacteria
Otu000113	0.117632	0.138947	0.143532	0.139947	0.114097	0.091503	0.122026	0.112324	0.103798	Gemmatimonadetes
Otu000143	0.120189	0.112481	0.105175	0.121806	0.164094	0.141717	0.119284	0.140688	0.055891	Proteobacteria
Otu000121	0.145761	0.101453	0.138583	0.10496	0.149992	0.082575	0.105573	0.076017	0.174327	Planctomycetes
Otu000150	0.126582	0.104762	0.1027	0.149018	0.094867	0.169614	0.112429	0.135016	0.083837	Proteobacteria
Otu000174	0.118911	0.110275	0.110124	0.117918	0.123071	0.136138	0.120655	0.098709	0.133074	Chloroflexi
Otu000286	0.125304	0.123509	0.101463	0.142539	0.125635	0.171846	0.10146	0.094171	0.081175	Proteobacteria
Otu000140	0.145761	0.119098	0.124972	0.121806	0.108969	0.117168	0.117913	0.106651	0.087829	Gemmatimonadetes
Otu000172	0.130418	0.110275	0.1027	0.151609	0.107687	0.128327	0.116542	0.121401	0.059883	Proteobacteria
Otu000242	0.067766	0.167619	0.100225	0.037578	0.183324	0.078112	0.148077	0.129343	0.114444	Verrucomicrobia
Otu000074	0.098453	0.109173	0.091564	0.081636	0.102559	0.1194	0.10146	0.13615	0.17965	Gemmatimonadetes
Otu000131	0.095896	0.123509	0.118785	0.09589	0.089739	0.099314	0.105573	0.110055	0.17965	Actinobacteria
Otu000135	0.089503	0.109173	0.090326	0.103665	0.084611	0.129443	0.087749	0.130477	0.192958	Proteobacteria
Otu000175	0.097174	0.117995	0.090326	0.107552	0.121789	0.126095	0.080894	0.099843	0.174327	Chloroflexi
Otu000127	0.148319	0.109173	0.098988	0.099777	0.112815	0.088155	0.12614	0.095305	0.135736	Acidobacteria
Otu000185	0.120189	0.08822	0.08414	0.108848	0.117943	0.13279	0.123398	0.097574	0.127751	Actinobacteria
Otu000241	0.118911	0.125714	0.149719	0.13606	0.057689	0.161803	0.071296	0.153169	0.022623	Proteobacteria
Otu000161	0.107403	0.134536	0.087852	0.103665	0.080765	0.083691	0.108316	0.094171	0.195619	Actinobacteria
Otu000234	0.129139	0.110275	0.085377	0.098481	0.133326	0.079228	0.119284	0.094171	0.146382	Proteobacteria
Otu000142	0.106125	0.125714	0.122497	0.119214	0.083329	0.129443	0.090492	0.086228	0.121098	Chloroflexi
Otu000186	0.095896	0.130125	0.092801	0.14513	0.110251	0.090387	0.104202	0.110055	0.103798	Chloroflexi
Otu000183	0.136811	0.082707	0.103937	0.115327	0.110251	0.1194	0.117913	0.088498	0.101136	Gemmatimonadetes
Otu000329	0.113796	0.103659	0.097751	0.066086	0.114097	0.085923	0.082265	0.099843	0.211588	Gemmatimonadetes
Otu000110	0.111239	0.105864	0.065579	0.111439	0.128199	0.107125	0.108316	0.105516	0.122428	Proteobacteria
Otu000199	0.10996	0.071679	0.110124	0.086819	0.117943	0.127211	0.143964	0.095305	0.098475	Acidobacteria
Otu000296	0.113796	0.103659	0.12126	0.125693	0.076919	0.129443	0.078152	0.1509	0.061214	Proteobacteria
Otu000236	0.116353	0.114686	0.134871	0.137356	0.093585	0.143949	0.072667	0.089632	0.055891	Proteobacteria
Otu000188	0.108682	0.084912	0.101463	0.126989	0.103841	0.071417	0.150819	0.095305	0.114444	Gemmatimonadetes
Otu000084	0.093338	0.103659	0.058155	0.089411	0.111533	0.108241	0.058957	0.117997	0.21558	Planctomycetes
Otu000247	0.116353	0.09594	0.123735	0.124397	0.101277	0.092618	0.119284	0.105516	0.077183	Proteobacteria
Otu000145	0.10996	0.106967	0.105175	0.16068	0.085893	0.130559	0.086378	0.130477	0.027946	Proteobacteria
Otu000224	0.135533	0.100351	0.092801	0.053128	0.123071	0.089271	0.10146	0.086228	0.16102	Gemmatimonadetes
Otu000194	0.136811	0.072782	0.075478	0.079044	0.129481	0.108241	0.138479	0.071479	0.113113	Gemmatimonadetes
Otu000081	0.144483	0.115789	0.106412	0.112735	0.101277	0.085923	0.072667	0.094171	0.087829	Acidobacteria
Otu000128	0.076717	0.081604	0.13982	0.098481	0.097431	0.101546	0.085007	0.162246	0.075852	Acidobacteria
Otu000076	0.098453	0.091529	0.103937	0.098481	0.099995	0.133906	0.082265	0.135016	0.073191	Proteobacteria
Otu000160	0.040915	0.15218	0.124972	0.04017	0.13589	0.114936	0.139851	0.102113	0.062545	Verrucomicrobia
Otu000182	0.090781	0.098145	0.096513	0.111439	0.105123	0.076996	0.087749	0.097574	0.146382	Proteobacteria
Otu000272	0.10996	0.112481	0.077953	0.089411	0.110251	0.091503	0.097347	0.079421	0.135736	Gemmatimonadetes
Otu000202	0.097174	0.094837	0.1027	0.14513	0.076919	0.140601	0.069925	0.130477	0.03593	Proteobacteria
Otu000079	0.081831	0.091529	0.082902	0.110144	0.101277	0.03794	0.12614	0.107786	0.145051	Planctomycetes
Otu000130	0.090781	0.121303	0.111361	0.10496	0.098713	0.061374	0.090492	0.070344	0.133074	Chloroflexi
Otu000250	0.085667	0.080501	0.092801	0.092002	0.096149	0.099314	0.112429	0.080555	0.135736	Actinobacteria
Otu000095	0.103567	0.110275	0.112599	0.097186	0.085893	0.103777	0.07541	0.122535	0.062545	Actinobacteria
Otu000314	0.111239	0.100351	0.076716	0.088115	0.126917	0.070301	0.117913	0.065806	0.114444	Gemmatimonadetes
Otu000105	0.079274	0.101453	0.086614	0.101073	0.093585	0.076996	0.090492	0.124804	0.114444	Gemmatimonadetes
Otu000254	0.126582	0.082707	0.085377	0.085523	0.143582	0.049099	0.131624	0.073748	0.090491	Acidobacteria
Otu000290	0.09206	0.094837	0.074241	0.213808	0.085893	0.09485	0.056214	0.099843	0.05323	Bacteroidetes
Otu000230	0.095896	0.078296	0.085377	0.086819	0.108969	0.082575	0.082265	0.113458	0.12509	Chlorobi
Otu000288	0.10996	0.078296	0.073004	0.082932	0.123071	0.073648	0.115171	0.09644	0.105129	Proteobacteria
Otu000193	0.111239	0.081604	0.086614	0.112735	0.092303	0.136138	0.065812	0.09644	0.067868	Proteobacteria
Otu000192	0.103567	0.103659	0.111361	0.079044	0.093585	0.076996	0.115171	0.068075	0.094483	Proteobacteria
Otu000349	0.074159	0.105864	0.136108	0.112735	0.070509	0.165151	0.049359	0.089632	0.041253	Proteobacteria
Otu000184	0.093338	0.070576	0.082902	0.123102	0.097431	0.08146	0.102831	0.083959	0.10779	Nitrospirae
Otu000214	0.074159	0.100351	0.12126	0.133468	0.071791	0.082575	0.091863	0.119131	0.038592	Proteobacteria
Otu000283	0.104846	0.102556	0.092801	0.089411	0.079483	0.055794	0.102831	0.087363	0.106459	Bacteroidetes
Otu000211	0.051144	0.093734	0.098988	0.101073	0.097431	0.082575	0.065812	0.105516	0.119767	Actinobacteria
Otu000248	0.095896	0.084912	0.070529	0.093298	0.075637	0.121631	0.093234	0.100978	0.073191	Proteobacteria
Otu000144	0.099731	0.070576	0.091564	0.098481	0.089739	0.08146	0.079523	0.112324	0.085168	Proteobacteria
Otu000170	0.094617	0.084912	0.076716	0.089411	0.075637	0.117168	0.074039	0.102113	0.093152	Proteobacteria
Otu000222	0.080552	0.072782	0.106412	0.111439	0.075637	0.10043	0.095976	0.055595	0.097144	Parcubacteria
Otu000267	0.107403	0.061754	0.070529	0.077748	0.134608	0.08146	0.091863	0.078286	0.08916	Acidobacteria
Otu000273	0.084388	0.090426	0.064342	0.111439	0.066663	0.07588	0.102831	0.071479	0.121098	Chloroflexi
Otu000089	0.065209	0.123509	0.085377	0.059607	0.103841	0.080344	0.112429	0.100978	0.051899	Planctomycetes
Otu000223	0.09206	0.08822	0.073004	0.106256	0.087175	0.087039	0.076781	0.091901	0.079845	Actinobacteria
Otu000268	0.117632	0.071679	0.115073	0.060903	0.099995	0.066953	0.078152	0.06921	0.102467	Proteobacteria
Otu000228	0.10101	0.078296	0.1027	0.086819	0.073073	0.109357	0.078152	0.09644	0.05456	Proteobacteria
Otu000262	0.04603	0.09594	0.100225	0.018141	0.1423	0.089271	0.10146	0.121401	0.062545	Armatimonadetes
Otu000225	0.053702	0.122406	0.101463	0.029804	0.16153	0.072533	0.091863	0.072613	0.067868	Verrucomicrobia
Otu000115	0.115075	0.094837	0.076716	0.093298	0.103841	0.078112	0.079523	0.06921	0.059883	Gemmatimonadetes
Otu000244	0.086945	0.079398	0.116311	0.06479	0.082047	0.073648	0.065812	0.095305	0.097144	Chloroflexi
Otu000166	0.103567	0.089323	0.048257	0.082932	0.075637	0.092618	0.068554	0.073748	0.110452	Proteobacteria
Otu000385	0.095896	0.071679	0.077953	0.066086	0.108969	0.060258	0.064441	0.077152	0.122428	Bacteroidetes
Otu000311	0.088224	0.068371	0.111361	0.072565	0.076919	0.110473	0.07541	0.098709	0.041253	Proteobacteria
Otu000341	0.074159	0.082707	0.065579	0.097186	0.064099	0.112704	0.080894	0.106651	0.05456	Proteobacteria
Otu000218	0.090781	0.066165	0.056918	0.081636	0.096149	0.076996	0.094605	0.068075	0.106459	Proteobacteria
Otu000179	0.090781	0.079398	0.076716	0.08034	0.060253	0.084807	0.082265	0.070344	0.111782	Proteobacteria
Otu000255	0.104846	0.073885	0.068054	0.089411	0.098713	0.051331	0.086378	0.06921	0.094483	Acidobacteria
Otu000356	0.094617	0.068371	0.090326	0.075157	0.102559	0.05691	0.086378	0.064671	0.095813	Gemmatimonadetes
Otu000209	0.058816	0.06396	0.117548	0.054424	0.058971	0.147297	0.064441	0.104382	0.063876	Planctomycetes
Otu000245	0.08311	0.073885	0.086614	0.075157	0.088457	0.102661	0.072667	0.064671	0.085168	Proteobacteria
Otu000213	0.125304	0.060652	0.07919	0.06479	0.102559	0.079228	0.074039	0.068075	0.069199	Gemmatimonadetes
Otu000291	0.10996	0.069474	0.070529	0.092002	0.066663	0.083691	0.058957	0.088498	0.074522	Proteobacteria
Otu000229	0.084388	0.065063	0.077953	0.084227	0.106405	0.09485	0.076781	0.052191	0.070529	Proteobacteria
Otu000233	0.05498	0.117995	0.081665	0.069974	0.084611	0.095966	0.06307	0.100978	0.042584	Parcubacteria
Otu000320	0.079274	0.077193	0.06063	0.069974	0.080765	0.070301	0.090492	0.070344	0.111782	Actinobacteria
Otu000294	0.093338	0.069474	0.080428	0.092002	0.070509	0.084807	0.085007	0.068075	0.065206	Proteobacteria
Otu000162	0.09206	0.054035	0.070529	0.079044	0.087175	0.121631	0.087749	0.077152	0.03593	Gemmatimonadetes
Otu000477	0.04603	0.123509	0.06063	0.06479	0.064099	0.065837	0.052101	0.072613	0.154366	Proteobacteria
Otu000278	0.070323	0.08822	0.070529	0.072565	0.074355	0.066953	0.07541	0.091901	0.086498	Proteobacteria
Otu000088	0.033244	0.035288	0.044545	0.016845	0.039742	0.052447	0.161788	0.191745	0.114444
Otu000136	0.080552	0.065063	0.090326	0.058311	0.069227	0.063605	0.078152	0.082825	0.099806	Gemmatimonadetes
Otu000237	0.09206	0.059549	0.058155	0.093298	0.074355	0.090387	0.094605	0.076017	0.049237	Proteobacteria
Otu000191	0.085667	0.06396	0.056918	0.053128	0.103841	0.022318	0.122026	0.044249	0.133074	Planctomycetes
Otu000259	0.093338	0.058446	0.054443	0.069974	0.076919	0.05691	0.085007	0.094171	0.091821	Gemmatimonadetes
Otu000321	0.084388	0.045213	0.080428	0.068678	0.101277	0.085923	0.064441	0.070344	0.079845	Gemmatimonadetes
Otu000231	0.071602	0.068371	0.064342	0.099777	0.069227	0.098198	0.067183	0.068075	0.070529	Chloroflexi
Otu000132	0.035801	0.126817	0.055681	0.09589	0.078201	0.078112	0.07541	0.082825	0.043915	Planctomycetes
Otu000173	0.051144	0.105864	0.087852	0.081636	0.093585	0.066953	0.034277	0.077152	0.07186	Actinobacteria
Otu000345	0.074159	0.069474	0.076716	0.111439	0.084611	0.072533	0.054843	0.074883	0.046576	Bacteroidetes
Otu000251	0.085667	0.062857	0.091564	0.089411	0.073073	0.068069	0.072667	0.056729	0.063876	Proteobacteria
Otu000277	0.08311	0.074987	0.098988	0.067382	0.073073	0.063605	0.068554	0.073748	0.057222	Proteobacteria
Otu000133	0.049866	0.072782	0.075478	0.075157	0.067945	0.07588	0.035648	0.083959	0.123759	Proteobacteria
Otu000397	0.05498	0.054035	0.096513	0.097186	0.069227	0.101546	0.056214	0.095305	0.031938	Bacteroidetes
Otu000155	0.103567	0.060652	0.064342	0.057015	0.093585	0.039056	0.106945	0.065806	0.065206	Gemmatimonadetes
Otu000181	0.080552	0.092631	0.066817	0.088115	0.035896	0.087039	0.056214	0.086228	0.051899	Chloroflexi
Otu000417	0.056259	0.067268	0.098988	0.060903	0.070509	0.06249	0.061699	0.070344	0.094483	Actinobacteria
Otu000376	0.067766	0.083809	0.081665	0.089411	0.055125	0.104893	0.058957	0.08169	0.01863	Proteobacteria
Otu000363	0.08311	0.066165	0.058155	0.101073	0.062817	0.080344	0.05073	0.06694	0.069199	Proteobacteria
Otu000243	0.080552	0.052932	0.043307	0.066086	0.107687	0.022318	0.091863	0.040845	0.131744	Planctomycetes
Otu000582	0.040915	0.116892	0.089089	0.082932	0.052561	0.088155	0.065812	0.087363	0.011977	Parcubacteria
Otu000102	0.065209	0.071679	0.077953	0.084227	0.058971	0.054678	0.057586	0.082825	0.077183	Proteobacteria
Otu000246	0.066488	0.069474	0.090326	0.058311	0.073073	0.066953	0.049359	0.076017	0.075852	Proteobacteria
Otu000151	0.039637	0.103659	0.117548	0.057015	0.03846	0.063605	0.076781	0.085094	0.043915	Acidobacteria
Otu000269	0.065209	0.071679	0.07919	0.063495	0.070509	0.047983	0.061699	0.064671	0.095813	Actinobacteria
Otu000206	0.060095	0.082707	0.097751	0.073861	0.052561	0.091503	0.046617	0.091901	0.015969	Proteobacteria
Otu000379	0.075438	0.059549	0.085377	0.075157	0.044869	0.093734	0.058957	0.080555	0.033269	Proteobacteria
Otu000386	0.057537	0.062857	0.058155	0.059607	0.053843	0.035708	0.074039	0.061268	0.14372	Actinobacteria
Otu000265	0.069045	0.071679	0.055681	0.045353	0.079483	0.051331	0.061699	0.055595	0.115775	Actinobacteria
Otu000201	0.074159	0.054035	0.053206	0.050536	0.074355	0.051331	0.095976	0.062402	0.08916	Chloroflexi
Otu000257	0.04603	0.074987	0.051969	0.038874	0.061535	0.078112	0.079523	0.082825	0.090491	Chloroflexi
Otu000289	0.060095	0.04411	0.058155	0.111439	0.033332	0.106009	0.071296	0.06921	0.045245	Planctomycetes
Otu000253	0.061373	0.078296	0.073004	0.088115	0.047433	0.103777	0.071296	0.057864	0.0173	Bacteroidetes
Otu000472	0.099731	0.054035	0.064342	0.062199	0.076919	0.039056	0.10146	0.043114	0.055891	Bacteroidetes
Otu000450	0.061373	0.066165	0.070529	0.060903	0.067945	0.044635	0.068554	0.056729	0.095813	Actinobacteria
Otu000276	0.085667	0.040802	0.066817	0.067382	0.03846	0.066953	0.079523	0.080555	0.063876	Proteobacteria
Otu000331	0.065209	0.046316	0.06063	0.068678	0.098713	0.044635	0.076781	0.065806	0.062545	Gemmatimonadetes
Otu000390	0.08311	0.055138	0.070529	0.034987	0.060253	0.066953	0.067183	0.061268	0.08916	Actinobacteria
Otu000086	0.048587	0.111378	0.064342	0.028508	0.073073	0.059142	0.079523	0.073748	0.049237	Planctomycetes
Otu000401	0.076717	0.061754	0.056918	0.066086	0.061535	0.072533	0.067183	0.086228	0.03593	Proteobacteria
Otu000348	0.05498	0.067268	0.103937	0.072565	0.043588	0.090387	0.047988	0.08169	0.01863	Proteobacteria
Otu000118	0.061373	0.061754	0.073004	0.082932	0.053843	0.08146	0.045246	0.073748	0.041253	Gemmatimonadetes
Otu000167	0.060095	0.07609	0.08414	0.068678	0.03205	0.102661	0.041133	0.065806	0.039922	Proteobacteria
Otu000567	0.057537	0.070576	0.106412	0.08034	0.052561	0.05691	0.067183	0.052191	0.023953	Parcubacteria
Otu000488	0.072881	0.066165	0.071766	0.068678	0.075637	0.049099	0.060328	0.051056	0.051899	Proteobacteria
Otu000301	0.076717	0.055138	0.085377	0.050536	0.055125	0.065837	0.049359	0.058998	0.067868	Actinobacteria
Otu000240	0.075438	0.059549	0.06063	0.066086	0.060253	0.045751	0.068554	0.058998	0.067868	Deinococcus-Thermus
Otu000459	0.052423	0.048521	0.065579	0.079044	0.098713	0.039056	0.057586	0.047653	0.070529	Proteobacteria
Otu000362	0.053702	0.067268	0.071766	0.072565	0.066663	0.064721	0.052101	0.055595	0.051899	Proteobacteria
Otu000441	0.080552	0.055138	0.045782	0.071269	0.058971	0.059142	0.07541	0.048787	0.061214	Proteobacteria
Otu000408	0.047309	0.048521	0.070529	0.072565	0.056407	0.055794	0.067183	0.052191	0.085168	Proteobacteria
Otu000169	0.062652	0.055138	0.081665	0.071269	0.069227	0.054678	0.064441	0.051056	0.045245	Gemmatimonadetes
Otu000416	0.070323	0.055138	0.055681	0.079044	0.073073	0.066953	0.043875	0.060133	0.049237	Proteobacteria
Otu000409	0.053702	0.051829	0.030934	0.037578	0.055125	0.044635	0.080894	0.083959	0.114444	Actinobacteria
Otu000205	0.05498	0.058446	0.077953	0.094594	0.042306	0.093734	0.039761	0.073748	0.015969	Bacteroidetes
Otu000353	0.04603	0.059549	0.069291	0.057015	0.067945	0.060258	0.076781	0.048787	0.065206	Proteobacteria
Otu000332	0.070323	0.066165	0.056918	0.073861	0.066663	0.059142	0.057586	0.056729	0.042584	Bacteroidetes
Otu000326	0.057537	0.059549	0.063105	0.071269	0.058971	0.058026	0.056214	0.077152	0.047907	Actinobacteria
Otu000394	0.102289	0.060652	0.03712	0.047945	0.075637	0.031245	0.087749	0.052191	0.051899	Bacteroidetes
Otu000313	0.056259	0.051829	0.061867	0.068678	0.052561	0.080344	0.072667	0.061268	0.041253	Proteobacteria
Otu000357	0.069045	0.052932	0.06063	0.063495	0.055125	0.074764	0.045246	0.070344	0.05323	Proteobacteria
Otu000308	0.023015	0.086015	0.04207	0.029804	0.091021	0.069185	0.054843	0.088498	0.057222	Armatimonadetes
Otu000306	0.075438	0.067268	0.047019	0.068678	0.083329	0.030129	0.057586	0.047653	0.062545	Gemmatimonadetes
Otu000535	0.052423	0.077193	0.053206	0.046649	0.046151	0.033477	0.06307	0.072613	0.094483	Actinobacteria
Otu000298	0.075438	0.047418	0.058155	0.059607	0.048715	0.041288	0.069925	0.060133	0.070529	Acidobacteria
Otu000350	0.051144	0.054035	0.069291	0.062199	0.055125	0.052447	0.068554	0.047653	0.070529	Proteobacteria
Otu000377	0.05498	0.089323	0.071766	0.020733	0.083329	0.032361	0.061699	0.061268	0.05456	Parcubacteria
Otu000324	0.070323	0.047418	0.047019	0.044057	0.083329	0.07588	0.072667	0.056729	0.031938	Proteobacteria
Otu000421	0.057537	0.070576	0.034646	0.042762	0.066663	0.010043	0.07541	0.047653	0.121098	Planctomycetes
Otu000395	0.066488	0.055138	0.049494	0.04017	0.066663	0.04352	0.064441	0.052191	0.087829	Gemmatimonadetes
Otu000544	0.061373	0.041905	0.040832	0.06479	0.065381	0.036824	0.054843	0.047653	0.111782	Chloroflexi
Otu000336	0.06393	0.054035	0.03712	0.034987	0.075637	0.053562	0.064441	0.064671	0.075852	Proteobacteria
Otu000319	0.066488	0.050727	0.056918	0.045353	0.083329	0.035708	0.043875	0.062402	0.078514	Gemmatimonadetes
Otu000330	0.056259	0.054035	0.064342	0.053128	0.071791	0.060258	0.080894	0.046518	0.03593	Proteobacteria
fungi
ID	T1-1	T1-2	T1-3	T1-4	T1-5	T1-6	T1-7	T1-8	T1-9	Order
Otu000002	17.5192	24.933	23.2109	25.65	19.89	22.397	19.6437	21.1387	11.7828	Sordariales
Otu000004	1.58127	2.56193	2.52534	2.37527	2.78112	2.84638	1.31577	2.78803	1.18893	Agaricales
Otu000005	0.844008	1.24621	1.24718	0.513176	2.17862	2.74485	0.534752	1.76364	0.46729	Agaricales
Otu000006	0.046968	0.066987	0.097128	0.088951	0.671615	0.231702	0.492535	0.204289	0.47912	Agaricales
Otu000008	0.066894	0.102376	0.033784	0.042032	0.124707	0.13017	0.084434	0.095531	0.224772	Agaricales
Otu000009	4.20438	2.57583	1.87218	1.27463	4.13787	1.88312	2.5457	1.30216	3.61706	Agaricales
Otu000010	2.97467	1.6001	4.84234	3.19929	5.08594	9.99792	3.47166	1.23455	5.21117	Sordariales
Otu000011	0.082551	0.085945	0.163288	0.187676	0.127712	0.072027	0.265969	0.338031	0.922749	Microascales
Otu000013	8.26359	6.07937	7.23536	5.42012	7.17441	8.13909	4.2161	6.67686	4.69656	Sordariales
Otu000014	2.49502	1.83013	1.68497	1.29516	2.17711	2.03499	1.92933	1.18017	0.307583
Otu000015	1.3507	1.53691	0.603885	0.968682	0.943566	2.06623	1.85897	0.850958	0.212942	Agaricales
Otu000016	4.12326	7.57204	8.91188	7.00559	4.6412	5.60772	8.42093	10.3967	1.78043	Sordariales
Otu000018	0.133789	2.19034	2.98283	0.815217	0.225374	0.080705	3.95576	1.92237	5.1461
Otu000019	5.24054	8.65521	4.2103	4.81408	5.2407	3.9589	2.95662	4.27389	1.92831
Otu000020	2.39112	2.11957	2.11149	4.32632	4.00114	1.75903	2.72442	1.86211	4.05477
Otu000021	0.045545	0.056876	0.033784	0.035189	0.10217	0.059878	0.045032	0.04997	0.201112	Agaricales
Otu000022	0.664674	0.223711	0.11402	0.044964	3.917	0.036448	0.16324	0.124925	0.198155
Otu000023	0.368631	0.12639	0.167511	0.079176	0.380131	0.065085	0.339145	0.257198	1.52017	Hypocreales
Otu000026	6.17848	1.20955	1.43722	3.16508	0.336559	1.32253	4.32586	3.52141	0.70685	Sordariales
Otu000027	0.042699	0.10996	0.067568	0.070378	0.256926	0.1024	0.161833	0.182243	0.269135	Xylariales
Otu000028	0.405636	2.26997	1.5625	1.34599	0.731715	1.42145	3.69964	1.50057	1.51425	Pleosporales
Otu000029	0.009963	0.010111	0.022523	0.025414	0.064607	0.022563	0.02533	0.111697	0.257305	Agaricales
Otu000030	1.99118	0.462588	1.02618	2.14166	0.384638	2.64245	2.10523	1.08023	0.405182
Otu000031	0.044122	0.024014	0.128097	0.027369	0.076627	0.017356	0.052068	0.094061	0.224772	Hypocreales
Otu000032	0.08682	0.304601	0.135135	0.09677	0.039065	0.096326	0.61215	0.539381	0.198155	Capnodiales
Otu000033	0.083974	0.027806	0.02393	0.188653	0.04808	0.024298	0.824644	0.085243	0.171537	Onygenales
Otu000034	2.64162	2.136	3.83164	4.18459	2.79464	1.98552	3.98249	4.84414	1.04992	Agaricales
Otu000035	3.78024	1.41936	1.46819	2.29707	0.757257	1.75209	0.956924	2.00908	0.307583	Pleosporales
Otu000038	0.045545	0.591507	0.298423	0.029324	0.069115	0.123228	0.643109	0.507047	0.062108	Hypocreales
Otu000040	0.244805	0.748231	0.543356	0.434001	0.591983	0.31154	0.696585	0.911215	0.218857	Sordariales
Otu000041	0.162254	0.878413	1.3964	1.05568	0.476291	0.634361	0.344774	1.63284	0.328286	Sordariales
Otu000042	0.253345	0.024014	0.030968	0.016617	0.03005	0.75325	0.02533	0.562896	0.136046
Otu000043	1.83177	0.31092	0.418074	0.780028	0.359096	0.754986	0.149168	0.618745	0.902047	Microascales
Otu000044	1.23541	0.427199	0.660191	0.431068	0.099165	0.384435	0.890784	0.223395	0.207027
Otu000045	1.06746	1.2639	0.898086	1.00778	1.9878	1.46137	0.617779	2.69543	0.091683
Otu000046	0.939368	0.039181	0.012669	0.040077	0.070617	0.028637	0.029552	0.745139	0.044363	Pleosporales
Otu000047	0.119556	0.016431	0.011261	0.006842	0.021035	0.016488	0.014072	0.055849	0.136046	Capnodiales
Otu000048	0.135212	0.246461	0.205518	0.065491	0.591983	0.040787	0.347589	0.107288	0.337158	Eurotiales
Otu000049	0.989183	0.928969	0.868525	0.619722	0.922531	0.460801	1.07373	0.703987	1.70058
Otu000051	0.039852	0.609201	0.068975	0.085041	1.9292	0.452991	1.4579	0.144031	0.04732
Otu000052	0.082551	1.64307	0.218187	2.54242	1.34924	1.08215	0.439059	0.567305	0.168579	Sordariales
Otu000053	0.284657	1.36881	0.298423	0.21309	0.05409	0.417412	0.225159	0.121985	0.159707	Sordariales
Otu000055	0.11244	0.021486	0.364583	0.47701	0.07212	0.28377	0.021109	0.00147	0.165622
Otu000057	0.009963	2.53792	0.627815	0.021505	0.03005	0.07116	0.180127	0.013227	0.038448
Otu000058	0.210646	1.55334	1.24578	1.09282	0.338061	1.24963	1.19756	1.42855	0.044363	Sordariales
Otu000059	0.051238	0.073306	0.019707	0.670551	0.031552	0.072895	1.08217	0.39535	0.070981
Otu000060	0.027042	1.04019	0.032376	0.022482	0.148747	0.046861	0.164647	0.189592	0.029575	Onygenales
Otu000061	0.019926	0.256572	1.11346	0.069401	0.028547	0.126699	0.029552	0.261607	0.02366	Sordariales
Otu000062	0.249075	0.422144	0.250563	1.19448	0.210349	0.866064	1.01181	1.03467	0.671359
Otu000063	2.23456	0.33999	0.128097	0.01955	0.07212	0.019959	0.235009	0.415926	10.7329	Sordariales
Otu000065	0	0.011375	0.002815	0.004887	0.013522	0.001736	0.011258	0.052909	0.127174	Agaricales
Otu000066	1.30088	0.15546	0.633446	0.741906	0.133722	0.86346	0.102729	0.44238	0.100556	Sordariales
Otu000067	0.014233	0.001264	0.004223	0.004887	0.01202	0.006942	0.022516	0.054379	0.068023	Hypocreales
Otu000069	0.002847	0.187058	0.084459	0.191586	0.040567	0.332367	0.011258	0.164607	0.032533	Orbiliales
Otu000070	0.035582	0.376643	0.029561	0.009775	0.070617	0.032109	0.7191	0.546729	0.697977	Sordariales
Otu000072	0.007116	0.438574	0.06616	0.00391	0.00601	0.17356	0.019701	0	0.008873
Otu000073	1.09308	0.097321	0.589809	0.731154	1.27562	1.838	0.309593	0.013227	0.026618	Sordariales
Otu000074	0.002847	0.002528	0.002815	0	0.00601	0.006075	0.009851	0.036743	0.070981
Otu000075	1.82038	0.501769	0.320946	0.351892	0.393653	0.185709	0.688141	0.169016	0.094641	Sordariales
Otu000076	0.001423	0.003792	0	0.006842	0.019532	0.005207	0.029552	0	0	Agaricales
Otu000078	0.019926	0.405713	0.259009	0.219933	0.993149	0.046861	0.57134	0.39241	0.907962	Sordariales
Otu000080	0.002847	0.024014	0.001408	0.004887	0	0.000868	0	0.002939	0.04732	Pezizales
Otu000082	0.01281	0.008847	0.004223	0.163239	0.01202	0.012149	0.009851	0.627563	0.079853	Microascales
Otu000083	0.015656	0.085945	0.076014	0.010752	0.034557	0.111078	0.717693	0.044091	0.059151	Microascales
Otu000084	0.017079	0.108696	0.033784	0.038122	0.022537	0.606592	0.012665	0.030864	0.050278	Sordariales
Otu000085	0.005693	0.00632	0.004223	0.081131	0.001502	0.003471	0.004222	0.022046	0.038448
Otu000086	0.038429	0.189585	0.175957	0.572803	0.676122	0.226496	0.220937	0.261607	0.082811
Otu000087	0.002847	0.030334	0.004223	0.001955	0	0.154468	0	0.04997	0.079853	Hypocreales
Otu000088	0.027042	0.02275	0.002815	0.202338	0.141234	0.003471	0.014072	0.022046	0.044363	Microascales
Otu000089	1.26245	0.037917	0.025338	0.722357	0.097662	0.052068	0.575562	0.139622	0.091683	Hypocreales
Otu000092	0.001423	0.00632	0.002815	0.00782	0.00601	0.001736	0	0.00147	0.017745
Otu000093	0.042699	0.026542	0.011261	0.34505	0.03005	0.262075	0.212493	0.026455	0.209985	Cystofilobasidiales
Otu000094	0.38571	0.042973	0.070383	0.843564	0.497326	0.032109	0.028145	0.024985	0.056193	Eurotiales
Otu000096	0.022773	0.040445	0.092905	0.263919	0.004507	0.013017	0.019701	0.017636	0
Otu000097	0.041275	0.170627	0.025338	0.257077	0.253922	0.013017	0.194199	0.263077	0.712765	Pleosporales
Otu000098	0.00427	0.001264	0.002815	0.005865	0.013522	0.006942	0.036588	0.022046	0.038448	Eurotiales
Otu000100	2.12212	0.039181	0.029561	0.168126	0.039065	0.019092	0.014072	0.013227	0	Sordariales
Otu000101	0.015656	0.496714	0.060529	0.140757	0.288479	0.081573	0.045032	0.113167	0.059151	Sordariales
Otu000102	0.018503	0.266684	0.168919	0.009775	0.015025	0	0.033774	0.063197	0.038448	Eurotiales
Otu000103	0.213493	0.013903	0.083052	0.029324	0.079632	0.010414	0.195607	0.088182	0.351946
Otu000104	0.009963	0.013903	0.005631	0.004887	0.001502	0.006075	0.029552	0.002939	0.026618
Otu000105	0.007116	0.011375	0.004223	0.010752	0.013522	0.018224	0.094285	0.045561	0.065066
Otu000106	0.017079	0	0.001408	0	0.130717	0.000868	0	0.020576	0	Spizellomycetales
Otu000107	0.041275	0.00632	0.016892	0.607992	0.013522	0.019959	0.016887	0.017636	0.183367	Hypocreales
Otu000108	1.13009	0.307128	0.133727	0.080153	0.09015	0.243852	0.223751	0.621684	0.020703	Pleosporales
Otu000109	0.116709	0.619312	0.358953	0.111433	0.021035	0.361005	0.112579	0.174895	3.06104	Sordariales
Otu000110	0.01281	0.021486	0.071791	0.01173	0.013522	0.448652	0.039403	0.070546	0.062108	Microascales
Otu000111	0.015656	0.024014	0.039414	0.017595	0.003005	0.002603	0.01548	0.014697	0.041405	Microascales
Otu000112	0.027042	0.054348	0.333615	0.077221	0.00601	0.013017	0.005629	1.9209	0.020703	Sordariales
Otu000113	0.009963	0.020222	0.201295	0.001955	0.007512	0.006075	0.009851	0.004409	0.029575	Onygenales
Otu000114	0.028466	0.098584	0.126689	0.063536	0.238897	0.032109	0.060511	0.239561	0.076896	Eurotiales
Otu000116	0.1039	0.269211	0.35473	0.497537	1.5656	0.053804	0.277227	0.291001	0.020703	Sordariales
Otu000118	0.007116	0.005056	0.012669	0.137825	0.003005	0.010414	0.002814	0.011758	0.002958	Pleosporales
Otu000119	0.032736	0.001264	0.0183	0.00391	0.04207	0	0.04081	0.020576	0.186324	Onygenales
Otu000120	0.027042	0.016431	0.014077	0.01955	2.11852	0.014753	0.250489	0.066137	0.008873	Eurotiales
Otu000121	0.711642	0.061931	0.074606	0.258054	0.262936	0.026902	0.087249	0.104349	0.008873	Sordariales
Otu000122	0.01281	0.010111	0.088682	0.014662	0.344071	0.752382	0.011258	0.002939	0.127174
Otu000123	0.002847	0.375379	0.016892	0.013685	0.009015	0.006942	0.004222	0.017636	0.04732	Arachnomycetales
Otu000124	0.09109	0.182002	0.028153	0.013685	0.019532	0.711596	0.01548	0.110228	0.008873	Sordariales
Otu000125	0.276117	0.203488	0.187218	0.155419	0.02404	0.175295	0.0971	0.161667	0.848811
Otu000126	0.015656	0.015167	0.267455	0.363622	0.021035	1.00665	0.028145	0.004409	0.053236	Sordariales
Otu000127	0.10817	0.112487	0.007038	0.00391	0.00601	0.039051	0.021109	0.011758	0.606294	Eurotiales
Otu000128	0.011386	0.017695	0.140766	0.005865	0.142737	0.006942	0.029552	0.130803	0.038448	Tremellales
Otu000129	0	0.001264	0.012669	0	0	0.000868	0	0.00147	0.01183	Onygenales
Otu000130	0.019926	0.034125	0.36036	0.221888	0.019532	0.032109	0.004222	0.026455	0.01183	Pezizales
Otu000131	0.646171	0.046764	0.022523	0.018572	0.151752	0.037315	0.361661	0.164607	0.062108	Eurotiales
Otu000132	0.00427	0.007583	0.005631	0.023459	0.021035	0.004339	0.17872	0.014697	0.03549	Eurotiales
Otu000133	0	0.001264	0.043637	0.005865	0.004507	0.053804	0.016887	0	0.002958	Spizellomycetales
Otu000134	0.331625	0.088473	0.078829	0.043009	0.320031	0.534564	0.035181	0.023515	0.002958
Otu000135	0.001423	0.005056	0.012669	0.000977	0.003005	0	0.377141	0.005879	0.014788
Otu000136	0.00427	0.059403	0.195664	0.050829	0.111185	0.005207	0.109765	0.010288	0.02366	Onygenales
Otu000138	0.018503	0.33367	0.02393	0.008797	0.253922	0.604856	0.70925	0.208698	0.053236	Eurotiales
Otu000139	0.00854	0.049292	0.012669	0.434001	0.013522	0.085044	0.053475	0	0.01183
Otu000140	0.176487	0.001264	0.008446	0.082108	0.010517	0.021695	0.001407	0.095531	0.002958	Sordariales
Otu000141	1.06319	0.027806	0.185811	0.01173	0.025542	0.011281	0.232195	0.011758	0.780788	Sordariales
Otu000142	0.052662	0.077098	0.301239	0.532726	0.028547	0.518944	0.028145	0.158728	0.082811	Microascales
Otu000143	0.001423	0.112487	0.160473	0.038122	0.027045	0.000868	0.04081	0.005879	0.01183	Sordariales
Otu000144	0	0.001264	0	0.002932	0.001502	0	0.001407	0.010288	0.02366
Otu000146	0	0	0.007038	0.039099	0	0.000868	0.005629	0.005879	0.01183
Otu000147	0.146598	0.036653	0.009854	0.006842	0.004507	0.003471	0.118208	0.008818	0.02366	Arachnomycetales
Otu000149	0.479647	0.156724	0.37866	0.268807	0.01202	0.099797	0.047846	0.702518	0.050278	Sordariales
Otu000151	0	0.002528	0.001408	0.016617	0	0.006075	0.002814	0.002939	0.002958	Erysiphales
Otu000152	0.014233	0.056876	0.15625	0.032257	0.04207	0.036448	0.251896	0.088182	0.668402	Pleosporales
Otu000153	0.058355	0.00632	0.007038	0.222865	0.003005	0.085044	0.014072	0	0	Onygenales
Otu000154	0.001423	0.252781	0.008446	0.005865	0.055592	0.003471	0.04081	0.038212	0.292795	Onygenales
Otu000155	0.002847	0.005056	0.211149	0.026392	0.007512	0.065953	0.002814	0.097	0.005915
Otu000156	0.002847	0.017695	0.008446	0.008797	0.169782	0.004339	0.004222	0.00147	0.01183	Hypocreales
Otu000157	1.11728	0.314712	0.101351	0.018572	0.039065	0.028637	0.02533	0.013227	0.005915	Sordariales
Otu000158	0	0.00632	0.001408	0.006842	0.003005	0.004339	0.016887	0.00147	0.005915
Otu000159	0.001423	0	0.001408	0	0.009015	0.004339	0.001407	0.002939	0.005915
Otu000160	0.011386	0.035389	0.071791	0.043987	1.51001	0.02777	0.007036	0.005879	0.002958
Otu000161	0.00427	0.219919	0.015484	0.257077	0.001502	0.006942	0.004222	0.004409	0.008873	Onygenales
Otu000162	0.007116	0	0	0.004887	0	0.009546	0	0.017636	0.008873	Eurotiales
Otu000163	0.009963	0.008847	1.66948	0.002932	0.010517	0.010414	0.012665	0.002939	0
Otu000165	0.007116	0.018959	0.361768	0.00782	0.163772	0.068556	0.061919	0.011758	2.20927
Otu000166	0.00427	0.001264	0.550394	0.030302	0.028547	0.008678	0.029552	0.020576	0.005915	Onygenales
Otu000167	0.001423	0.012639	0.091498	0.000977	0.08414	0	0.001407	0.005879	0.032533
Otu000168	0.145175	0.130182	0.115428	0.080153	0.159264	0.068556	0.143539	0.074955	0.230687
Otu000169	0	0.008847	0	0	0	0.000868	0.001407	0	0.026618	Rhizophlyctidales
Otu000170	0.01281	0.032861	0.053491	0.000977	0.172787	0.068556	0.348996	0.007349	0.008873	Hypocreales
Otu000171	0.001423	0	0.007038	0.000977	0.001502	0.000868	0.008443	0	0	Agaricales
Otu000172	0.011386	0.635743	0.014077	0.064514	0.009015	0.123228	0.002814	0.005879	1.11203	Pleosporales
Otu000174	0	0.011375	0.002815	0.00391	0.069115	0.001736	0	0.004409	0.005915	Xylariales
Otu000175	0.042699	0.021486	0	0.001955	0	0.003471	0.01548	0.010288	4.76162	Sordariales
Otu000177	0	0	0	0.004887	0	0	0	0.00147	0.005915
Otu000178	0	0.003792	0.002815	0.006842	0.007512	0.003471	0	0.008818	0	Sordariales
Otu000179	0.015656	0.520728	0.015484	0.302041	0.401166	0.024298	0.410915	0.220455	0	Spizellomycetales
Otu000180	0.324509	0.097321	0.287162	0.173014	0.013522	0.069424	0.89782	0.095531	0.04732
Otu000181	0	0.077098	0	0	0.003005	0.00781	0.002814	0.005879	0	Sordariales
Otu000183	0.017079	0.091001	0.304054	0.065491	0.267444	0.08678	0.305371	0.123455	0.014788
Otu000184	0.600626	0.002528	0.005631	0.001955	0.013522	0.001736	0.007036	0.011758	0.02366	Hypocreales
Otu000185	0.029889	0.001264	0.04223	0.000977	0	0.002603	0.016887	0.067606	0.354904
Otu000187	0	0.016431	0.007038	0.001955	0.010517	0.003471	0.007036	0.017636	2.12942
Otu000188	0.009963	0.131446	0.026745	0.276627	0.007512	0.012149	0.012665	0	0.01183	Onygenales
Otu000191	0	0.046764	0.001408	0.001955	0.003005	0.000868	0.008443	0.045561	0.026618	Microascales
Otu000192	0.019926	0.011375	0.039414	0.318658	0.027045	0.016488	0.189978	0.004409	0.313498
Otu000193	0.001423	0	0.002815	0	0.001502	0.001736	0.001407	0.004409	0.002958	Cantharellales
Otu000194	0	0.002528	0.004223	0.000977	0.00601	0.004339	0.001407	0	0.008873	Agaricales
Otu000196	0.001423	0.003792	0.194257	0	0	0.000868	0.002814	0	0.005915
Otu000197	0.005693	0.008847	0.001408	0.002932	0.00601	0.298523	0	0.002939	0.008873	Pezizales
Otu000198	0.005693	0.007583	0.121059	0.328433	0.013522	0.276828	0.005629	0.00147	0.002958	Sordariales
Otu000199	0.01281	0	0	0	0	0	0	0.013227	0	Hypocreales
Otu000200	0.007116	0	0	0.008797	0	0.001736	0.004222	0.008818	0.008873	Tremellales
Otu000201	0	0	0	0.000977	0.004507	0.000868	0	0.010288	0.01183
Otu000202	0.002847	0	0.001408	0.001955	0	0	0	0.007349	0
Otu000203	0.002847	0.007583	0.007038	0.004887	0.004507	0.262943	0.014072	0.008818	0.331243	Eurotiales
Otu000204	0.045545	0.003792	0.292793	0.010752	0.010517	0.004339	0.004222	0.002939	0.002958	Eurotiales
Otu000205	0.005693	0	0	0.000977	0	0	0.002814	0.005879	0	Onygenales
Otu000206	0	0.005056	0.004223	0.004887	0.477793	0	0.007036	0.007349	0.008873	Agaricales
Otu000207	0.042699	0.233822	0.005631	0.044964	0.009015	0.001736	0.004222	0.004409	0.005915	Hypocreales
Otu000208	0.133789	0.021486	0.001408	0.002932	0.001502	0.004339	0.001407	0	0	Sordariales
Otu000211	0	0.001264	0.001408	0	0	0.000868	0.008443	0.007349	0.008873
Otu000212	0	0	0	0.000977	0	0	0.004222	0.013227	0.005915	Hypocreales
Otu000213	0	0.002528	0	0.001955	0.007512	0	0.001407	0.004409	0.002958	Coniochaetales
Otu000214	0.065471	0.003792	0.001408	0.000977	0	0.006942	0	0.016167	0.02366	Branch06
Otu000215	0.002847	0	0.001408	0.001955	0.003005	0.00781	0.002814	0.201349	0	Agaricales
Otu000216	0	0.011375	0.002815	0.052784	0.025542	0.109343	0.213901	0.00147	0.008873	Onygenales
Otu000217	0	0	0.002815	0	0	0	0.01548	0	0	Pezizales
Otu000218	0.001423	0.00632	0.068975	0.036167	0.007512	0.010414	0.068955	0.004409	0.544185
Otu000219	0.011386	0	0.005631	0.000977	0.132219	0.010414	0.026738	1.07876	0.014788	Microascales
Otu000220	0.001423	0.001264	0.002815	0.000977	0.015025	0.047729	0.001407	0.002939	0.014788	Sordariales
Otu000221	0	0.002528	0.005631	0.054739	0.016527	0.000868	0.008443	0.069076	0.008873
Otu000222	0.027042	0.007583	0.081644	0.308883	0.009015	0.068556	0.021109	0.169016	0.002958
Otu000223	0	0.00632	0	0.002932	0.00601	0.000868	0	0.045561	0.005915
Otu000225	0.463991	0.002528	0.007038	0.450618	0.004507	0.006942	0.008443	0	0
Otu000228	0.001423	0.012639	0.106982	0.000977	0.01202	0	0.001407	0	0.020703	Hypocreales
Otu000229	0.365784	0.036653	0.004223	0.031279	0.153254	0.006075	0.002814	0.089652	0.002958
Otu000230	0.005693	0.283114	0.007038	0.01564	0.009015	0.056407	0.011258	0.014697	0
Otu000231	0	0.013903	0	0.001955	0	0.001736	0.004222	0.002939	0.014788	Eurotiales
Otu000232	0.001423	0.005056	0	0	0	0.006075	0.001407	0.19547	0	Agaricales
Otu000233	0.002847	0	0	0	0.007512	0	0	0.008818	0.014788	Microascales
Otu000234	0	0	0	0	0.013522	0.001736	0	0.010288	0
Otu000235	0.519499	0.031598	0.063345	0.064514	0.00601	0.302862	0.001407	0.004409	0.094641
Otu000236	0.206376	0	0.002815	0.000977	0.274956	0.000868	0.001407	0.00147	0	Onygenales
Otu000237	0.059778	0.005056	0.005631	0.490694	0.004507	0.002603	0.104136	0.00147	0.017745
Otu000238	0.166524	0.007583	0.596847	0.026392	0.007512	0.010414	0.007036	0.00147	0	Sordariales
Otu000239	0.085397	0.003792	0	0	0.001502	0.000868	0.011258	0.004409	2.41926
Otu000241	0.011386	0	0	0	0.007512	0.026034	0.001407	0.002939	0.002958	Sordariales
Otu000243	0.005693	0.032861	0.004223	0.059626	0.007512	0.598782	0.029552	0.004409	0.002958	Agaricales
Otu000245	0.015656	0.053084	0.004223	0.040077	0.004507	0.002603	0.005629	0.032333	0.014788
Otu000246	0.011386	0.002528	0.005631	0.130982	0.007512	0.003471	0.029552	0.023515	0.068023	Hypocreales
Otu000248	0.00427	0.008847	0.085867	0.085041	0.007512	0.001736	0.002814	0	0.008873	Pleosporales
Otu000249	0.011386	0.005056	0.04223	0.010752	1.05475	0.009546	0.026738	0	0
Otu000250	0	0.001264	0	0.008797	0.003005	0	0.023923	0	0	Sordariales
Otu000253	0	0	0.008446	0	0	0.000868	0.001407	0	0.005915
Otu000254	0.007116	0.068251	0.005631	0.177901	0.007512	0.020827	0.002814	0.079364	0.002958
Otu000256	0.007116	0.015167	0.004223	0.070378	0.027045	0.006942	0	0.008818	0.002958	Microascales
Otu000257	0.027042	0.056876	0.232264	0.01564	0.211852	0.031241	0.021109	0.142561	0.02366	Agaricales
Otu000259	0	0.002528	0	0	0.001502	0.000868	0	0.002939	0.002958	Filobasidiales
Otu000261	0.002847	0.026542	0.004223	0.33723	0.004507	0.003471	0.001407	0	0
Otu000262	0.001423	0.002528	0.004223	0.012707	0.001502	0.000868	0	0.005879	0.005915	Agaricales
Otu000263	0.152291	0.2591	0.340653	0.159329	0.007512	0.01562	0.012665	0.004409	0.005915	Hypocreales
Otu000265	0.007116	0.00632	0.011261	0.018572	0.419196	0.008678	0.007036	0.14844	0.008873	Spizellomycetales
Otu000266	0.002847	0	0.052083	0.000977	0	0.003471	0.001407	0.00147	0.159707	Spizellomycetales
Otu000267	0.005693	0.010111	0.001408	0	0.004507	0.458198	0.004222	0	0.01183	Xylariales
Otu000268	0	0.012639	0.001408	0	0.001502	0	0.154797	0	0.183367	Onygenales
Otu000269	0.00427	0.003792	0.021115	0	0.898491	0.006075	0.009851	0	0.002958
Otu000270	0.00427	0.001264	0.226633	0.000977	0.186309	0.001736	0.002814	0.002939	0	Thelebolales
Otu000271	0.009963	0.007583	0.046453	0.046919	0.040567	0.16575	0.004222	0.005879	1.10907	Pleosporales
Otu000272	0.017079	0.00632	0.004223	0.006842	0.350081	0.009546	0.011258	0.011758	0.005915
Otu000273	0	0.010111	0.053491	0	0	0	0.002814	0.04703	1.37229
Otu000274	0	0.005056	0	0.001955	0	0	0	0	0.008873
Otu000275	0.001423	0	0	0	0	0.001736	0	0.004409	0.002958
Otu000276	0	0	0	0.020527	0.010517	0.002603	0.002814	0.00147	0.017745	Eurotiales
Otu000278	0	0	0.001408	0	0	0.000868	0.022516	0.00147	0	Eurotiales
Otu000279	0.002847	0.005056	0.001408	0.005865	0.136727	0.006942	0.322258	0.00147	0.005915	Sordariales
Otu000280	0.00427	0.002528	0.005631	0.005865	0.010517	0.004339	0.598078	0	0	Sordariales
Otu000281	0.049815	0.00632	0.050676	0.009775	0.003005	0	0.001407	0	0.005915	Arachnomycetales
Otu000282	0	0	0.002815	0.000977	0	0	0	0	0	Onygenales
Otu000284	0	0.002528	0	0	0	0	0	0.00147	0.008873
Otu000285	0	0	0	0	0	0	0.007036	0.002939	0.002958	Eurotiales
Otu000287	0.007116	0.002528	0	0.001955	0.00601	0.006942	0.828865	0	0
Otu000288	0.001423	0.001264	0.208333	0.00782	0.001502	0.001736	0	0.057318	0	Eurotiales
Otu000290	0.007116	0	0.001408	0	0.001502	0.100665	0	0.662836	0.002958
Otu000291	0.001423	0.002528	0.004223	0.001955	0.001502	0.003471	0.762725	0	0	Hypocreales
Otu000293	0.755764	0.003792	0.002815	0.001955	0.013522	0.004339	0.002814	0.002939	0	Hypocreales
Otu000294	0.00854	0.008847	0	0	0	0	0.001407	0.340971	0	Hypocreales
Otu000295	0	0	0	0.002932	0	0	0	0.007349	0.008873	Hypocreales
Otu000296	0	0.002528	0.039414	0.014662	0	0.000868	0.005629	0.020576	0.002958	Pleosporales
Otu000297	0.027042	0.030334	0.028153	0.01173	0.02404	0.013885	0.021109	0.024985	0.073938
Otu000298	0	0.003792	0.002815	0	0	0	0.001407	0.00147	0.005915	Sordariales
Otu000299	0.001423	0.005056	0	0	0	0	0	0.002939	0.002958
Otu000300	0	0.002528	0	0	0	0	0.001407	0.002939	0	Hypocreales
Otu000301	0	0.001264	0	0.00782	0	0	0	0	0	Hypocreales
Otu000303	0	0.001264	0.001408	0	0.001502	0	0	0	0.002958
Otu000304	0	0.003792	0.016892	0	0	0.000868	0	0	0	Pleosporales
Otu000308	0.001423	0.001264	0.161881	0.000977	0.001502	0	0.001407	0.002939	0
Otu000310	0	0	0	0	0	0	0	0	0	Orbiliales
Otu000311	0.001423	0	0.002815	0.000977	0	0.000868	0.001407	0	0
Otu000314	0	0	0	0	0.004507	0	0	0.005879	0.014788	Pleosporales
Otu000315	0	0	0	0	0	0	0	0	0
Otu000316	0	0	0	0	0	0.000868	0.002814	0.002939	0
Otu000319	0.002847	0.001264	0.001408	0.00391	0	0	0	0.00147	0.044363
Otu000320	0.001423	0.044237	0	0.040077	0	0.000868	0.004222	0.026455	0.005915	Chaetothyriales
Otu000322	0	0	0	0.000977	0	0	0	0	0
Otu000323	0	0.002528	0	0	0.004507	0.00781	0.011258	0.005879	0.331243	Hypocreales
Otu000324	0	0	0.001408	0	0.001502	0.019959	0.018294	0.00147	0.005915
Otu000325	0	0	0	0.000977	0.003005	0	0.001407	0	0
Otu000326	0.002847	0.002528	0.557432	0.005865	0.00601	0.011281	0.011258	0	0	Sordariales
Otu000328	0.005693	0.001264	0.447635	0.004887	0	0.004339	0.008443	0	0.005915
Otu000329	0.001423	0.001264	0	0.002932	0	0.000868	0.001407	0	0.692062	Microascales
Otu000330	0	0	0.004223	0	0	0.002603	0.004222	0.004409	0.01183	Sordariales
Otu000332	0.001423	0.008847	0	0.00391	0	0.003471	0.002814	0	0	Eurotiales
Otu000333	0.001423	0.001264	0.001408	0.000977	0.235892	0.04339	0	0.14697	0	Diaporthales
Otu000338	0.00427	0.005056	0	0	0	0.002603	0.095692	0.202819	0.005915
Otu000339	0	0.025278	0.005631	0.002932	0.009015	0	0.004222	0.095531	0.712765
Otu000340	0	0	0	0	0.001502	0	0	0.00147	0.008873	Microascales
Otu000341	0.001423	0.010111	0	0	0.004507	0.000868	0.001407	0.002939	0.008873	Hypocreales
Otu000342	0.002847	0.002528	0.002815	0.00391	0.004507	0.168353	0.001407	0	0.041405
Otu000343	0	0.030334	0.005631	0.01173	0.00601	0.001736	0	0.00147	0.01183	Sordariales
Otu000344	0.260461	0.002528	0.004223	0.000977	0.003005	0.012149	0.001407	0.004409	0
Otu000345	0	0.010111	0.001408	0.000977	0.001502	0.001736	0.002814	0.010288	0
Otu000347	0	0	0	0.004887	0	0	0	0	0	Onygenales
Otu000348	0.001423	0	0.007038	0	0	0	0	0	0	Eurotiales
Otu000349	0	0	0.002815	0	0.001502	0.003471	0	0	0
Otu000350	0	0	0	0	0.022537	0.001736	0.001407	0	0	Microascales
Otu000351	0	0.008847	0.019707	0.000977	0.001502	0	0.022516	0	0.014788	Hypocreales
Otu000352	0.002847	0	0	0	0	0	0	0	0
Otu000353	0	0.001264	0	0.008797	0.003005	0	0.001407	0	0.005915	Arachnomycetales
Otu000354	0.001423	0.120071	0.001408	0	0.007512	0.060746	0.002814	0.002939	0	Pleosporales
Otu000355	0	0	0	0	0.001502	0	0	0	0	Polyporales
Otu000357	0.189297	0.002528	0.004223	0.001955	0.00601	0.001736	0.01548	0.00147	0.002958	Eurotiales
Otu000359	0	0	0	0.000977	0.001502	0.000868	0	0	0
Otu000360	0	0	0.001408	0.301063	0.003005	0.004339	0.001407	0.007349	0	Helotiales
Otu000361	0	0	0.001408	0.001955	0	0	0.007036	0	0	Coniochaetales
Otu000362	0.083974	0.001264	0.005631	0	0.001502	0.002603	0.012665	0.004409	0.005915	Sordariales
Otu000363	0.049815	0	0.032376	0.002932	0.145742	0.002603	0	0	0
Otu000364	0.001423	0	0	0	0.003005	0	0.059104	0.00147	0
Otu000365	0.002847	0.005056	0.251971	0.000977	0.234389	0.004339	0.026738	0	0
Otu000366	0	0	0	0	0	0	0	0	0	Eurotiales
Otu000367	0	0	0	0	0	0	0	0.002939	0
Otu000368	0	0	0.001408	0.002932	0.01202	0.00781	0	0.0485	0	Thelebolales
Otu000369	0.009963	0	0	0.000977	0.001502	0	0.001407	0.00147	0.005915	Hypocreales
Otu000370	0	0.002528	0.014077	0	0	0	0.004222	0.00147	0.005915	Hypocreales
Otu000371	0	0	0	0.016617	0.01202	0	0	0.007349	0
Otu000373	0.001423	0	0.002815	0	0	0.000868	0.001407	0	0	Hypocreales
Otu000374	0	0.001264	0	0.001955	0	0.000868	0.033774	0.00147	0.005915	Onygenales
Otu000375	0	0	0	0	0	0	0	0	0
Otu000376	0.00427	0.012639	0.052083	0.010752	0.04808	0.162278	0.02533	0.005879	0	Magnaporthales
Otu000377	0.001423	0.001264	0.004223	0.001955	0.003005	0.22476	0.002814	0	0	Hypocreales

## Sheet: CK2
Control of Fusarium wilt by wheat straw is associated with microbial network changes in watermelon rhizosphere soil
Table S8 The top 300 most enriched bacterium and fungi OTUs in the soil samples
Table S8c The top 300 most enriched bacterium and fungi OTUs in the CK2
bacterium
ID	CK2-1	CK2-2	CK2-3	CK2-4	CK2-5	CK2-6	CK2-7	CK2-8	CK2-9	Phylum
Otu000001	3.5565	2.55123	2.54952	2.24999	2.35841	2.46789	2.83172	2.42435	2.27602	Gemmatimonadetes
Otu000002	0.97741	1.80154	0.980475	1.51022	1.87912	1.88877	1.26756	1.89234	2.21871	Firmicutes
Otu000003	1.4972	1.07344	1.21675	1.02766	0.78138	1.31098	0.974941	1.1624	0.932164	Proteobacteria
Otu000004	2.02624	1.50656	1.5747	1.25891	1.15245	1.90471	1.60939	1.57657	1.45263	Proteobacteria
Otu000005	0.821342	1.4231	0.814941	1.1834	1.35939	1.44779	1.00287	1.57657	1.82924	Proteobacteria
Otu000006	1.1348	0.989985	0.887097	1.17514	1.29992	0.72921	0.925729	1.10291	0.925146	Actinobacteria
Otu000007	1.03561	0.669103	0.867289	0.769267	0.595847	0.660141	0.699617	0.823752	0.699415	Proteobacteria
Otu000008	0.759179	0.513699	0.539049	0.519137	0.66007	0.808905	0.637104	0.605229	0.630409	Proteobacteria
Otu000009	0.44572	0.946817	0.731466	0.861296	1.09774	0.715927	0.867206	0.989646	0.930994	Actinobacteria
Otu000010	0.521109	0.9166	0.851726	0.817641	0.928855	0.779683	0.899127	0.866083	0.911111	Chloroflexi
Otu000011	0.608401	0.523771	0.570175	0.521497	0.385338	0.58443	0.477495	0.50226	0.45848	Proteobacteria
Otu000012	0.738017	0.530966	0.662139	0.631224	0.517352	0.593728	0.626463	0.650993	0.65848	Proteobacteria
Otu000013	0.68379	0.353977	0.45416	0.503799	0.467401	0.451605	0.445574	0.469081	0.493567	Bacteroidetes
Otu000014	0.603111	0.509382	0.531975	0.444806	0.409124	0.537941	0.488136	0.541159	0.500585	Proteobacteria
Otu000015	0.682467	0.577012	0.53056	0.641842	0.755215	0.474185	0.597202	0.589211	0.604678	Actinobacteria
Otu000016	0.731404	0.883504	0.490945	0.650101	0.893176	0.386521	0.5706	0.670442	0.651462	Actinobacteria
Otu000017	0.394138	0.243179	0.291454	0.281986	0.211698	0.225803	0.246063	0.31806	0.270175	Proteobacteria
Otu000018	0.515818	0.427363	0.45416	0.611166	0.599415	0.58443	0.482815	0.549168	0.560234	Proteobacteria
Otu000019	0.849116	0.523771	0.534805	0.457785	0.475726	0.718584	0.528038	0.491963	0.488889	Proteobacteria
Otu000020	0.392816	0.346783	0.360781	0.33272	0.252135	0.362612	0.340498	0.332933	0.327485	Proteobacteria
Otu000021	0.554174	0.450386	0.352292	0.361036	0.536381	0.255024	0.316557	0.378697	0.394152	Actinobacteria
Otu000022	0.437784	0.294981	0.360781	0.397612	0.349659	0.410429	0.355129	0.370688	0.407018	Proteobacteria
Otu000023	0.2632	0.412973	0.233447	0.348058	0.442425	0.39449	0.272664	0.435902	0.549708	Proteobacteria
Otu000024	0.458946	0.358294	0.308432	0.281986	0.401989	0.280261	0.304586	0.362679	0.253801	Actinobacteria
Otu000025	0.514496	0.266202	0.389078	0.351598	0.359173	0.2962	0.436263	0.379841	0.408187	Proteobacteria
Otu000026	0.190456	0.109359	0.157046	0.193497	0.197426	0.132825	0.118376	0.1842	0.190643	Proteobacteria
Otu000027	0.357105	0.320882	0.309847	0.274907	0.237863	0.321437	0.297936	0.324924	0.278363	Proteobacteria
Otu000028	0.257909	0.260447	0.277306	0.25131	0.184344	0.32675	0.289955	0.378697	0.253801	Proteobacteria
Otu000029	0.369009	0.595718	0.216469	0.304403	0.369877	0.211192	0.266014	0.31806	0.154386	Actinobacteria
Otu000030	0.21294	0.179866	0.134409	0.159281	0.203373	0.139466	0.143648	0.154453	0.175439	Actinobacteria
Otu000031	0.398106	0.217279	0.280136	0.217094	0.231916	0.27362	0.280645	0.241405	0.210526	Gemmatimonadetes
Otu000032	0.052904	0.36405	5.61686	0.336259	0.255703	0.507392	0.403011	0.562897	0.291228	Euryarchaeota
Otu000033	0.407364	0.310809	0.304188	0.265468	0.350848	0.34136	0.331187	0.324924	0.318129	Proteobacteria
Otu000034	0.300233	0.200012	0.188172	0.186417	0.195048	0.266978	0.215471	0.200217	0.188304	Proteobacteria
Otu000035	0.339911	0.32376	0.301358	0.290245	0.29495	0.289559	0.304586	0.31806	0.339181	Gemmatimonadetes
Otu000036	0.290975	0.172672	0.275891	0.234792	0.229538	0.260337	0.259364	0.235684	0.240936	Proteobacteria
Otu000037	0.44572	0.287786	0.339559	0.368116	0.274732	0.367925	0.328527	0.345518	0.325146	Proteobacteria
Otu000038	0.088615	0.421607	0.256084	0.350418	0.474537	0.464888	0.285965	0.494251	0.585965	Proteobacteria
Otu000039	0.222199	0.286347	0.33107	0.325641	0.306843	0.353315	0.349808	0.350094	0.327485	Acidobacteria
Otu000040	0.407364	0.260447	0.260328	0.274907	0.264028	0.285574	0.228772	0.296322	0.318129	Bacteroidetes
Otu000041	0.436462	0.287786	0.36644	0.350418	0.248567	0.370582	0.368429	0.360391	0.330994	Proteobacteria
Otu000042	0.339911	0.34966	0.28721	0.272547	0.324683	0.224474	0.236753	0.310051	0.244444	Proteobacteria
Otu000043	0.609724	0.359733	0.3721	0.357497	0.361552	0.305498	0.359119	0.320348	0.312281	Proteobacteria
Otu000044	0.265845	0.178428	0.232032	0.278446	0.203373	0.18197	0.18488	0.251702	0.231579	Gemmatimonadetes
Otu000045	0.264522	0.17555	0.172609	0.158101	0.158179	0.139466	0.164929	0.176191	0.122807	Gemmatimonadetes
Otu000046	0.478785	0.259008	0.359366	0.374015	0.338955	0.423712	0.412322	0.369544	0.34269	Gemmatimonadetes
Otu000047	0.142842	0.142454	0.162705	0.136863	0.12131	0.147436	0.127687	0.167038	0.218713	Proteobacteria
Otu000048	0.333298	0.185622	0.253254	0.221813	0.2783	0.34933	0.311236	0.260855	0.251462	Proteobacteria
Otu000049	0.236747	0.430241	0.312677	0.299684	0.352037	0.297528	0.356459	0.287169	0.312281	Chloroflexi
Otu000050	0.290975	0.211523	0.192417	0.201756	0.220023	0.179314	0.172909	0.201361	0.224561	Gemmatimonadetes
Otu000051	0.222199	0.338149	0.36927	0.355137	0.441236	0.382536	0.37907	0.440478	0.419883	Acidobacteria
Otu000052	0.198392	0.197134	0.16129	0.217094	0.216455	0.163375	0.207491	0.1842	0.185965	Actinobacteria
Otu000053	0.157391	0.115115	0.091964	0.099108	0.089199	0.139466	0.138327	0.13958	0.120468	Proteobacteria
Otu000054	0.271135	0.152527	0.149972	0.151022	0.184344	0.183299	0.176899	0.196785	0.222222	Gemmatimonadetes
Otu000055	0.21294	0.155405	0.178268	0.212374	0.165315	0.27362	0.18754	0.233396	0.208187	Proteobacteria
Otu000056	0.17723	0.20145	0.258913	0.252489	0.334198	0.297528	0.272664	0.31806	0.284211	Chloroflexi
Otu000057	0.210295	0.220157	0.149972	0.210015	0.265217	0.233772	0.218132	0.208226	0.188304	Actinobacteria
Otu000058	0.272458	0.305054	0.16695	0.222993	0.273542	0.168688	0.224782	0.255134	0.254971	Actinobacteria
Otu000059	0.240715	0.197134	0.220713	0.274907	0.230727	0.187283	0.211481	0.267719	0.264327	Proteobacteria
Otu000060	0.423236	0.264763	0.298529	0.198216	0.170072	0.195253	0.243403	0.197929	0.175439	Gemmatimonadetes
Otu000061	0.239393	0.1885	0.16129	0.217094	0.269975	0.15939	0.236753	0.315771	0.222222	Proteobacteria
Otu000062	0.144165	0.33671	0.113186	0.489641	0.203373	0.264322	0.19685	0.162462	0.138012	Verrucomicrobia
Otu000063	0.215586	0.168355	0.138653	0.138043	0.130825	0.122199	0.139657	0.137292	0.138012	Gemmatimonadetes
Otu000064	0.312136	0.233107	0.219298	0.206475	0.180776	0.2351	0.18887	0.231108	0.22807	Proteobacteria
Otu000065	0.169294	0.129504	0.12309	0.113266	0.122499	0.175329	0.206161	0.112122	0.095906	Proteobacteria
Otu000066	0.193101	0.335271	0.230617	0.224173	0.254513	0.151421	0.222122	0.211658	0.180117	Planctomycetes
Otu000067	0.173262	0.155405	0.193831	0.143943	0.148664	0.196581	0.18089	0.175047	0.181287	Proteobacteria
Otu000068	0.248651	0.240302	0.239106	0.24895	0.180776	0.244398	0.243403	0.23454	0.253801	Proteobacteria
Otu000069	0.119035	0.082019	0.070741	0.110907	0.105849	0.078367	0.098425	0.115554	0.115789	Proteobacteria
Otu000070	0.227489	0.238863	0.144312	0.215914	0.292572	0.146108	0.19153	0.224243	0.270175	Actinobacteria
Otu000071	0.361073	0.480603	0.260328	0.290245	0.371066	0.247055	0.305916	0.282593	0.253801	Actinobacteria
Otu000072	0.228812	0.171233	0.141483	0.182878	0.136771	0.155405	0.170249	0.155598	0.169591	Proteobacteria
Otu000073	0.066131	0.090653	0.050934	0.069612	0.084441	0.043832	0.063843	0.062925	0.05848	Actinobacteria
Otu000074	0.334621	0.176989	0.234861	0.217094	0.273542	0.26565	0.199511	0.207082	0.244444	Gemmatimonadetes
Otu000075	0.137552	0.066191	0.101868	0.101468	0.112985	0.151421	0.127687	0.080087	0.119298	Gemmatimonadetes
Otu000076	0.273781	0.20145	0.186757	0.217094	0.235484	0.216505	0.203501	0.18992	0.188304	Proteobacteria
Otu000077	0.164004	0.204328	0.230617	0.202935	0.224781	0.209864	0.200841	0.210514	0.169591	Acidobacteria
Otu000078	0.088615	0.087775	0.093379	0.094389	0.136771	0.110245	0.147638	0.13386	0.130994	Actinobacteria
Otu000079	0.113745	0.220157	0.247595	0.315022	0.272353	0.239085	0.401681	0.256278	0.225731	Planctomycetes
Otu000080	0.09126	0.069069	0.045274	0.054273	0.038058	0.126184	0.054533	0.083519	0.078363	Proteobacteria
Otu000081	0.11639	0.156844	0.236276	0.221813	0.281868	0.28823	0.222122	0.252846	0.20117	Acidobacteria
Otu000082	0.190456	0.129504	0.147142	0.122705	0.123689	0.166031	0.122366	0.140724	0.116959	Proteobacteria
Otu000083	0.166649	0.294981	0.307018	0.237151	0.361552	0.241742	0.349808	0.295178	0.235088	Planctomycetes
Otu000084	0.308168	0.235985	0.20798	0.200576	0.303275	0.256352	0.260694	0.245981	0.174269	Planctomycetes
Otu000085	0.218231	0.174111	0.171194	0.16872	0.134393	0.160718	0.175569	0.163606	0.164912	Proteobacteria
Otu000086	0.080679	0.421607	0.251839	0.340979	0.184344	0.144779	0.352469	0.160174	0.249123	Planctomycetes
Otu000087	0.17723	0.192817	0.16695	0.149842	0.217645	0.192596	0.18754	0.176191	0.155556	Proteobacteria
Otu000089	0.083325	0.198573	0.191002	0.361036	0.196237	0.172673	0.343158	0.148733	0.184795	Planctomycetes
Otu000090	0.284361	0.128065	0.20515	0.153381	0.099902	0.140795	0.166259	0.118986	0.133333	Proteobacteria
Otu000091	0.105809	0.100725	0.188172	0.16164	0.183155	0.217833	0.19286	0.15903	0.181287	Acidobacteria
Otu000092	0.187811	0.10792	0.096208	0.08377	0.097524	0.131497	0.113056	0.107545	0.108772	Nitrospirae
Otu000093	0.219553	0.109359	0.093379	0.095568	0.112985	0.195253	0.139657	0.121275	0.126316	Gemmatimonadetes
Otu000094	0.20236	0.159721	0.130164	0.140403	0.165315	0.115558	0.127687	0.169327	0.120468	Actinobacteria
Otu000095	0.179875	0.286347	0.182513	0.192317	0.170072	0.175329	0.168919	0.152165	0.196491	Actinobacteria
Otu000096	0.119035	0.12087	0.07923	0.058993	0.085631	0.090321	0.094435	0.116698	0.077193	Proteobacteria
Otu000097	0.128293	0.082019	0.090549	0.070791	0.063034	0.095634	0.074484	0.076655	0.094737	Proteobacteria
Otu000098	0.169294	0.17555	0.137238	0.115626	0.167693	0.155405	0.134337	0.154453	0.140351	Chloroflexi
Otu000099	0.325362	0.244618	0.178268	0.210015	0.259271	0.184627	0.236753	0.212802	0.216374	Parcubacteria
Otu000100	0.043646	0.071947	0.060838	0.088489	0.109417	0.10626	0.089115	0.100681	0.093567	Actinobacteria
Otu000101	0.148132	0.151088	0.181098	0.127425	0.118932	0.175329	0.131677	0.151021	0.149708	Proteobacteria
Otu000102	0.349169	0.233107	0.240521	0.208835	0.161747	0.177986	0.168919	0.202506	0.192982	Proteobacteria
Otu000103	0.162681	0.189939	0.217883	0.202935	0.236674	0.278933	0.38173	0.24827	0.20117	Planctomycetes
Otu000104	0.178553	0.110798	0.134409	0.121525	0.130825	0.111573	0.135667	0.116698	0.092398	Gemmatimonadetes
Otu000105	0.194424	0.165477	0.16412	0.171079	0.230727	0.176657	0.174239	0.22882	0.195322	Gemmatimonadetes
Otu000106	0.093905	0.089214	0.07923	0.08141	0.136771	0.079695	0.081134	0.090384	0.065497	Actinobacteria
Otu000107	0.013226	0.099286	2.22694	0.123885	0.147475	0.286902	0.218132	0.257422	0.156725	Euryarchaeota
Otu000108	0.208973	0.441752	0.192417	0.259569	0.390095	0.144779	0.220792	0.23454	0.222222	Actinobacteria
Otu000109	0.14681	0.109359	0.121675	0.108547	0.112985	0.140795	0.146308	0.151021	0.116959	Proteobacteria
Otu000110	0.153423	0.133821	0.157046	0.16518	0.162936	0.211192	0.168919	0.172759	0.212865	Proteobacteria
Otu000111	0.058195	0.064752	0.093379	0.089669	0.123689	0.103604	0.114386	0.125851	0.116959	Gemmatimonadetes
Otu000112	0.11639	0.02734	0.048104	0.046014	0.066602	0.134153	0.055863	0.065214	0.05614	Gemmatimonadetes
Otu000113	0.12168	0.106481	0.090549	0.092029	0.076116	0.082352	0.078474	0.092672	0.090058	Gemmatimonadetes
Otu000114	0.093905	0.152527	0.08206	0.102648	0.083252	0.119543	0.079804	0.092672	0.149708	Actinobacteria
Otu000115	0.219553	0.125187	0.198076	0.160461	0.172451	0.160718	0.18355	0.200217	0.184795	Gemmatimonadetes
Otu000116	0.112422	0.151088	0.096208	0.108547	0.161747	0.099619	0.105076	0.121275	0.17193	Actinobacteria
Otu000117	0.100518	0.073386	0.099038	0.08495	0.051141	0.140795	0.081134	0.104113	0.08655	Proteobacteria
Otu000118	0.171939	0.129504	0.12309	0.108547	0.118932	0.107588	0.138327	0.116698	0.11345	Gemmatimonadetes
Otu000119	0.099196	0.044607	0.056593	0.08495	0.067791	0.160718	0.078474	0.09496	0.091228	Proteobacteria
Otu000120	0.108454	0.077702	0.060838	0.08613	0.078495	0.039848	0.070494	0.058349	0.08655	Proteobacteria
Otu000121	0.216908	0.146771	0.152801	0.169899	0.205752	0.147436	0.118376	0.16475	0.169591	Planctomycetes
Otu000122	0.170617	0.221595	0.134409	0.149842	0.237863	0.107588	0.109066	0.204794	0.130994	Actinobacteria
Otu000123	0.392816	0.282031	0.264573	0.252489	0.179587	0.15939	0.231432	0.194497	0.19883	Proteobacteria
Otu000124	0.041001	0.025901	0.056593	0.068432	0.091577	0.055787	0.061183	0.06979	0.078363	Proteobacteria
Otu000125	0.149455	0.112237	0.134409	0.102648	0.116553	0.148764	0.162269	0.160174	0.127485	Proteobacteria
Otu000126	0.133584	0.129504	0.111771	0.142763	0.115364	0.131497	0.125027	0.151021	0.125146	Proteobacteria
Otu000127	0.148132	0.109359	0.179683	0.141583	0.099902	0.187283	0.167589	0.154453	0.153216	Acidobacteria
Otu000128	0.156068	0.149649	0.12026	0.149842	0.15699	0.192596	0.178229	0.177335	0.148538	Acidobacteria
Otu000129	0.103164	0.08058	0.077816	0.089669	0.10347	0.122199	0.103745	0.108689	0.101754	Proteobacteria
Otu000130	0.083325	0.12087	0.154216	0.139223	0.145096	0.171344	0.160938	0.157886	0.138012	Chloroflexi
Otu000131	0.043646	0.152527	0.083475	0.109727	0.132014	0.100947	0.087785	0.125851	0.107602	Actinobacteria
Otu000132	0.052904	0.207206	0.175439	0.186417	0.105849	0.135482	0.200841	0.073222	0.119298	Planctomycetes
Otu000133	0.267167	0.189939	0.181098	0.208835	0.17364	0.119543	0.158278	0.157886	0.169591	Proteobacteria
Otu000134	0.079357	0.092092	0.042445	0.050734	0.080873	0.05313	0.055863	0.106401	0.060819	Proteobacteria
Otu000135	0.171939	0.158282	0.162705	0.127425	0.132014	0.175329	0.158278	0.170471	0.129825	Proteobacteria
Otu000136	0.119035	0.087775	0.12026	0.108547	0.092767	0.179314	0.119706	0.107545	0.125146	Gemmatimonadetes
Otu000137	0.063485	0.074824	0.050934	0.050734	0.08682	0.055787	0.045222	0.043476	0.066667	Actinobacteria
Otu000138	0.228812	0.248935	0.198076	0.257209	0.186722	0.203222	0.202171	0.185344	0.226901	Actinobacteria
Otu000139	0.101841	0.082019	0.086304	0.077871	0.090388	0.123527	0.113056	0.080087	0.078363	Actinobacteria
Otu000140	0.129616	0.102164	0.086304	0.071971	0.079684	0.162047	0.107736	0.080087	0.067836	Gemmatimonadetes
Otu000141	0.088615	0.097847	0.091964	0.095568	0.148664	0.063756	0.091775	0.101825	0.08538	Actinobacteria
Otu000142	0.097873	0.094969	0.101868	0.075511	0.123689	0.102275	0.105076	0.106401	0.100585	Chloroflexi
Otu000143	0.071421	0.038851	0.072156	0.08495	0.06898	0.063756	0.081134	0.073222	0.081871	Proteobacteria
Otu000144	0.169294	0.10792	0.096208	0.151022	0.097524	0.146108	0.142318	0.131571	0.161404	Proteobacteria
Otu000145	0.113745	0.092092	0.093379	0.089669	0.083252	0.092978	0.093105	0.083519	0.091228	Proteobacteria
Otu000146	0.035711	0.037412	0.058008	0.054273	0.030922	0.066413	0.050543	0.068646	0.072515	Proteobacteria
Otu000147	0.119035	0.086336	0.090549	0.130964	0.123689	0.086336	0.099755	0.098393	0.102924	Actinobacteria
Otu000148	0.063485	0.061874	0.029711	0.049554	0.05233	0.046489	0.067834	0.056061	0.036257	Proteobacteria
Otu000149	0.059518	0.031656	0.048104	0.036576	0.077305	0.124856	0.050543	0.052629	0.051462	Gemmatimonadetes
Otu000150	0.100518	0.066191	0.093379	0.095568	0.071359	0.126184	0.101085	0.144157	0.088889	Proteobacteria
Otu000151	0.037033	0.138137	0.070741	0.076691	0.115364	0.233772	0.083794	0.168183	0.149708	Acidobacteria
Otu000152	0.218231	0.210084	0.291454	0.259569	0.209319	0.176657	0.258034	0.18992	0.22807	Proteobacteria
Otu000153	0.064808	0.05324	0.053763	0.050734	0.063034	0.062428	0.053203	0.048052	0.033918	Proteobacteria
Otu000154	0.02513	0.023023	0.032541	0.025957	0.028544	0.047817	0.017291	0.029747	0.044444	Proteobacteria
Otu000155	0.108454	0.097847	0.099038	0.093209	0.072548	0.087665	0.070494	0.144157	0.100585	Gemmatimonadetes
Otu000156	0.046291	0.043168	0.04103	0.022417	0.03449	0.043832	0.066504	0.04462	0.043275	Proteobacteria
Otu000157	0.112422	0.092092	0.073571	0.056633	0.092767	0.05313	0.101085	0.078943	0.046784	Actinobacteria
Otu000158	0.124325	0.08058	0.070741	0.112086	0.078495	0.069069	0.057193	0.066358	0.067836	Gemmatimonadetes
Otu000159	0.066131	0.077702	0.046689	0.051914	0.084441	0.046489	0.047883	0.061781	0.05848	Actinobacteria
Otu000160	0.138874	0.133821	0.039615	0.174619	0.049951	0.079695	0.063843	0.057205	0.070175	Verrucomicrobia
Otu000161	0.022484	0.08058	0.055178	0.063712	0.085631	0.071726	0.050543	0.080087	0.074854	Actinobacteria
Otu000162	0.169294	0.099286	0.134409	0.169899	0.170072	0.123527	0.18089	0.12013	0.116959	Gemmatimonadetes
Otu000163	0.067453	0.024462	0.032541	0.042475	0.046383	0.065084	0.033252	0.043476	0.052632	Gemmatimonadetes
Otu000164	0.09126	0.106481	0.066497	0.07905	0.111796	0.063756	0.065173	0.080087	0.094737	Actinobacteria
Otu000165	0.038356	0.037412	0.053763	0.038935	0.044005	0.050474	0.037242	0.048052	0.044444	Proteobacteria
Otu000166	0.111099	0.087775	0.12026	0.125065	0.129635	0.124856	0.109066	0.125851	0.116959	Proteobacteria
Otu000167	0.167972	0.132382	0.114601	0.095568	0.089199	0.103604	0.082464	0.146445	0.098246	Proteobacteria
Otu000168	0.038356	0.030218	0.055178	0.040115	0.03449	0.034535	0.051873	0.043476	0.040936	Proteobacteria
Otu000169	0.129616	0.076263	0.087719	0.08377	0.091577	0.087665	0.077144	0.080087	0.08538	Gemmatimonadetes
Otu000170	0.123003	0.071947	0.062252	0.067252	0.064223	0.090321	0.090445	0.084663	0.078363	Proteobacteria
Otu000171	0.087292	0.023023	0.025467	0.033036	0.038058	0.021252	0.041232	0.038899	0.038596	Bacteroidetes
Otu000172	0.089938	0.056118	0.072156	0.048374	0.03449	0.038519	0.029262	0.043476	0.064327	Proteobacteria
Otu000173	0.101841	0.130943	0.062252	0.089669	0.129635	0.074382	0.102415	0.104113	0.08538	Actinobacteria
Otu000174	0.059518	0.031656	0.07923	0.040115	0.093956	0.074382	0.085124	0.075511	0.074854	Chloroflexi
Otu000175	0.083325	0.141015	0.062252	0.074331	0.116553	0.07571	0.085124	0.084663	0.076023	Chloroflexi
Otu000176	0.169294	0.149649	0.117431	0.122705	0.107038	0.205879	0.232762	0.080087	0.122807	Parcubacteria
Otu000177	0.201037	0.155405	0.107527	0.125065	0.114174	0.092978	0.083794	0.106401	0.139181	Bacteroidetes
Otu000178	0.082002	0.033095	0.067912	0.029496	0.058276	0.047817	0.065173	0.046908	0.046784	Proteobacteria
Otu000179	0.141519	0.094969	0.130164	0.095568	0.128446	0.116886	0.086455	0.110978	0.102924	Proteobacteria
Otu000180	0.048937	0.034534	0.059423	0.043655	0.029733	0.063756	0.045222	0.073222	0.050292	Proteobacteria
Otu000181	0.099196	0.096408	0.089134	0.107367	0.085631	0.162047	0.172909	0.105257	0.090058	Chloroflexi
Otu000182	0.097873	0.063313	0.087719	0.095568	0.077305	0.081023	0.082464	0.100681	0.097076	Proteobacteria
Otu000183	0.08597	0.041729	0.050934	0.053094	0.041626	0.086336	0.046552	0.059493	0.067836	Gemmatimonadetes
Otu000184	0.150778	0.08058	0.104697	0.07905	0.074927	0.120871	0.091775	0.09496	0.080702	Nitrospirae
Otu000185	0.075389	0.060435	0.065082	0.063712	0.054708	0.087665	0.059853	0.067502	0.098246	Actinobacteria
Otu000186	0.074066	0.06763	0.076401	0.061353	0.066602	0.088993	0.063843	0.088096	0.073684	Chloroflexi
Otu000187	0.064808	0.037412	0.046689	0.035396	0.054708	0.058443	0.046552	0.057205	0.065497	Proteobacteria
Otu000188	0.042324	0.046046	0.045274	0.049554	0.046383	0.045161	0.029262	0.080087	0.069006	Gemmatimonadetes
Otu000189	0.035711	0.031656	0.049519	0.027137	0.026165	0.05313	0.041232	0.037755	0.02924	Proteobacteria
Otu000190	0.031743	0.017267	0.029711	0.038935	0.022597	0.015939	0.013301	0.041188	0.02807	Proteobacteria
Otu000191	0.067453	0.119431	0.099038	0.154561	0.099902	0.107588	0.123697	0.113266	0.092398	Planctomycetes
Otu000192	0.078034	0.047485	0.080645	0.062532	0.085631	0.124856	0.110396	0.098393	0.076023	Proteobacteria
Otu000193	0.047614	0.044607	0.055178	0.060173	0.060655	0.035863	0.039902	0.06979	0.065497	Proteobacteria
Otu000194	0.11639	0.046046	0.069327	0.093209	0.093956	0.073054	0.103745	0.088096	0.083041	Gemmatimonadetes
Otu000195	0.059518	0.058996	0.039615	0.058993	0.045194	0.047817	0.067834	0.062925	0.02924	Proteobacteria
Otu000196	0.105809	0.312248	0.073571	0.468403	0.176019	0.163375	0.19552	0.147589	0.130994	Verrucomicrobia
Otu000197	0.064808	0.153966	0.062252	0.174619	0.099902	0.208535	0.135667	0.101825	0.101754	Verrucomicrobia
Otu000198	0.035711	0.018706	0.0382	0.023597	0.024976	0.023909	0.023941	0.032035	0.018713	Proteobacteria
Otu000199	0.099196	0.058996	0.060838	0.041295	0.040437	0.0611	0.046552	0.061781	0.078363	Acidobacteria
Otu000200	0.054227	0.155405	0.046689	0.210015	0.089199	0.126184	0.097095	0.075511	0.069006	Verrucomicrobia
Otu000201	0.058195	0.090653	0.099038	0.08023	0.090388	0.127512	0.115716	0.107545	0.090058	Chloroflexi
Otu000202	0.047614	0.04029	0.04386	0.037755	0.038058	0.041176	0.043892	0.027458	0.02807	Proteobacteria
Otu000203	0.06084	0.132382	0.155631	0.178158	0.158179	0.115558	0.130347	0.122419	0.148538	Actinobacteria
Otu000204	0.193101	0.165477	0.108942	0.130964	0.167693	0.11423	0.140987	0.13958	0.118129	Acidobacteria
Otu000205	0.101841	0.057557	0.065082	0.08259	0.089199	0.099619	0.081134	0.085807	0.102924	Bacteroidetes
Otu000206	0.056872	0.023023	0.058008	0.049554	0.072548	0.11423	0.163599	0.096104	0.074854	Proteobacteria
Otu000207	0.240715	0.105042	0.140068	0.115626	0.115364	0.158062	0.111726	0.077799	0.073684	Gemmatimonadetes
Otu000208	0.044969	0.099286	0.070741	0.122705	0.05233	0.094306	0.131677	0.075511	0.106433	Planctomycetes
Otu000209	0.105809	0.084897	0.074986	0.08141	0.137961	0.088993	0.121036	0.098393	0.084211	Planctomycetes
Otu000210	0.044969	0.024462	0.032541	0.015338	0.026165	0.027893	0.014631	0.029747	0.023392	Gemmatimonadetes
Otu000211	0.082002	0.06763	0.058008	0.063712	0.058276	0.074382	0.065173	0.049196	0.059649	Actinobacteria
Otu000212	0.096551	0.092092	0.069327	0.071971	0.117742	0.099619	0.093105	0.091528	0.102924	Actinobacteria
Otu000213	0.124325	0.084897	0.08206	0.088489	0.085631	0.104932	0.118376	0.073222	0.100585	Gemmatimonadetes
Otu000214	0.058195	0.023023	0.036786	0.058993	0.028544	0.039848	0.043892	0.04462	0.047953	Proteobacteria
Otu000215	0.160036	0.1885	0.097623	0.143943	0.151043	0.119543	0.126357	0.135004	0.119298	Actinobacteria
Otu000216	0.067453	0.050363	0.072156	0.090849	0.079684	0.135482	0.136997	0.09496	0.11462	Proteobacteria
Otu000217	0.078034	0.08058	0.074986	0.055453	0.099902	0.11423	0.087785	0.09496	0.11462	Proteobacteria
Otu000218	0.074066	0.044607	0.0382	0.049554	0.053519	0.119543	0.073154	0.066358	0.076023	Proteobacteria
Otu000219	0.035711	0.033095	0.009904	0.051914	0.01665	0.041176	0.033252	0.030891	0.030409	Verrucomicrobia
Otu000220	0.006613	0.004317	0.016978	0.022417	0.021408	0.025237	0.030592	0.012585	0.018713	Bacteroidetes
Otu000221	0.105809	0.100725	0.093379	0.140403	0.097524	0.10626	0.168919	0.091528	0.095906	Proteobacteria
Otu000222	0.03042	0.021584	0.022637	0.036576	0.059466	0.05313	0.066504	0.091528	0.050292	Parcubacteria
Otu000223	0.124325	0.074824	0.062252	0.056633	0.065412	0.070397	0.073154	0.059493	0.060819	Actinobacteria
Otu000224	0.044969	0.041729	0.033956	0.035396	0.044005	0.049145	0.034582	0.038899	0.039766	Gemmatimonadetes
Otu000225	0.018517	0.043168	0.021222	0.067252	0.036869	0.065084	0.042562	0.033179	0.026901	Verrucomicrobia
Otu000226	0.099196	0.122309	0.067912	0.105007	0.117742	0.071726	0.094435	0.115554	0.095906	Actinobacteria
Otu000227	0.027775	0.017267	0.019808	0.034216	0.039247	0.019924	0.018621	0.034323	0.036257	Actinobacteria
Otu000228	0.044969	0.024462	0.014148	0.021237	0.028544	0.018596	0.014631	0.045764	0.02924	Proteobacteria
Otu000229	0.066131	0.041729	0.070741	0.038935	0.048762	0.079695	0.050543	0.074366	0.063158	Proteobacteria
Otu000230	0.095228	0.066191	0.062252	0.060173	0.041626	0.037191	0.055863	0.048052	0.038596	Chlorobi
Otu000231	0.076711	0.047485	0.065082	0.055453	0.085631	0.055787	0.049213	0.059493	0.060819	Chloroflexi
Otu000232	0.157391	0.389951	0.062252	0.365756	0.140339	0.11423	0.18089	0.123563	0.111111	Armatimonadetes
Otu000233	0.059518	0.076263	0.055178	0.057813	0.040437	0.026565	0.066504	0.043476	0.050292	Parcubacteria
Otu000234	0.022484	0.024462	0.033956	0.029496	0.03449	0.039848	0.038572	0.036611	0.044444	Proteobacteria
Otu000235	0.092583	0.109359	0.103282	0.093209	0.096335	0.116886	0.111726	0.130427	0.098246	Acidobacteria
Otu000236	0.058195	0.041729	0.060838	0.044835	0.019029	0.042504	0.058523	0.04462	0.031579	Proteobacteria
Otu000237	0.080679	0.057557	0.049519	0.058993	0.06898	0.059771	0.057193	0.078943	0.05848	Proteobacteria
Otu000238	0.100518	0.064752	0.050934	0.068432	0.06898	0.088993	0.093105	0.091528	0.102924	Proteobacteria
Otu000239	0.189133	0.205767	0.127334	0.154561	0.153422	0.110245	0.163599	0.145301	0.152047	Proteobacteria
Otu000240	0.112422	0.094969	0.060838	0.073151	0.095145	0.059771	0.050543	0.054917	0.087719	Deinococcus-Thermus
Otu000241	0.046291	0.035973	0.048104	0.061353	0.059466	0.031878	0.062513	0.083519	0.042105	Proteobacteria
Otu000242	0.048937	0.056118	0.016978	0.07905	0.023786	0.038519	0.050543	0.02517	0.02807	Verrucomicrobia
Otu000243	0.052904	0.061874	0.048104	0.046014	0.099902	0.100947	0.078474	0.073222	0.047953	Planctomycetes
Otu000244	0.037033	0.047485	0.062252	0.029496	0.054708	0.082352	0.031922	0.068646	0.067836	Chloroflexi
Otu000245	0.042324	0.047485	0.048104	0.042475	0.047573	0.049145	0.049213	0.053773	0.047953	Proteobacteria
Otu000246	0.076711	0.061874	0.066497	0.053094	0.077305	0.079695	0.054533	0.083519	0.070175	Proteobacteria
Otu000247	0.035711	0.041729	0.026882	0.020058	0.032112	0.018596	0.014631	0.02517	0.025731	Proteobacteria
Otu000248	0.029097	0.044607	0.042445	0.049554	0.03449	0.078367	0.034582	0.035467	0.036257	Proteobacteria
Otu000249	0.034388	0.100725	0.086304	0.158101	0.110606	0.08368	0.1902	0.080087	0.140351	Planctomycetes
Otu000250	0.058195	0.046046	0.069327	0.069612	0.061844	0.041176	0.050543	0.051484	0.074854	Actinobacteria
Otu000251	0.071421	0.02734	0.059423	0.071971	0.097524	0.090321	0.067834	0.077799	0.064327	Proteobacteria
Otu000252	0.022484	0.008634	0.014148	0.017698	0.015461	0.03055	0.017291	0.018306	0.017544	Gemmatimonadetes
Otu000253	0.105809	0.033095	0.063667	0.046014	0.045194	0.078367	0.047883	0.06979	0.047953	Bacteroidetes
Otu000254	0.039678	0.024462	0.046689	0.042475	0.03449	0.045161	0.065173	0.056061	0.044444	Acidobacteria
Otu000255	0.082002	0.056118	0.066497	0.050734	0.072548	0.057115	0.050543	0.041188	0.083041	Acidobacteria
Otu000256	0.165326	0.109359	0.08206	0.07905	0.092767	0.100947	0.105076	0.090384	0.072515	Planctomycetes
Otu000257	0.067453	0.08058	0.060838	0.062532	0.07017	0.033206	0.077144	0.074366	0.073684	Chloroflexi
Otu000258	0.015871	0.115115	0.073571	0.126245	0.061844	0.0611	0.121036	0.043476	0.088889	Planctomycetes
Otu000259	0.076711	0.050363	0.087719	0.042475	0.07017	0.067741	0.077144	0.080087	0.074854	Gemmatimonadetes
Otu000260	0.101841	0.125187	0.08206	0.08259	0.110606	0.047817	0.102415	0.099537	0.059649	Actinobacteria
Otu000261	0.006613	0.002878	0.015563	0.012978	0.01784	0.014611	0.021281	0.010297	0.016374	Proteobacteria
Otu000262	0.046291	0.084897	0.016978	0.054273	0.028544	0.017267	0.034582	0.016017	0.015205	Armatimonadetes
Otu000263	0.046291	0.031656	0.035371	0.023597	0.020218	0.074382	0.023941	0.034323	0.044444	Proteobacteria
Otu000264	0.227489	0.220157	0.135823	0.147482	0.195048	0.079695	0.113056	0.1842	0.135673	Saccharibacteria
Otu000265	0.014549	0.018706	0.036786	0.046014	0.038058	0.035863	0.031922	0.033179	0.036257	Actinobacteria
Otu000266	0.05555	0.079141	0.052349	0.050734	0.080873	0.037191	0.041232	0.065214	0.066667	Chloroflexi
Otu000267	0.064808	0.047485	0.049519	0.035396	0.032112	0.055787	0.054533	0.029747	0.037427	Acidobacteria
Otu000268	0.059518	0.031656	0.050934	0.042475	0.057087	0.045161	0.038572	0.038899	0.052632	Proteobacteria
Otu000269	0.063485	0.063313	0.0382	0.057813	0.102281	0.067741	0.043892	0.066358	0.069006	Actinobacteria
Otu000270	0.038356	0.073386	0.04386	0.151022	0.064223	0.082352	0.106406	0.051484	0.078363	Planctomycetes
Otu000271	0.039678	0.099286	0.086304	0.127425	0.078495	0.07571	0.130347	0.062925	0.097076	Planctomycetes
Otu000272	0.017194	0.020145	0.024052	0.030676	0.035679	0.02258	0.013301	0.036611	0.02807	Gemmatimonadetes
Otu000273	0.047614	0.028779	0.042445	0.020058	0.030922	0.029222	0.035912	0.027458	0.036257	Chloroflexi
Otu000274	0.037033	0.141015	0.033956	0.173439	0.074927	0.152749	0.099755	0.066358	0.063158	Verrucomicrobia
Otu000275	0.063485	0.031656	0.058008	0.056633	0.064223	0.045161	0.049213	0.041188	0.064327	Bacteroidetes
Otu000276	0.034388	0.044607	0.035371	0.044835	0.046383	0.070397	0.067834	0.06979	0.070175	Proteobacteria
Otu000277	0.05555	0.051802	0.046689	0.046014	0.048762	0.049145	0.041232	0.060637	0.045614	Proteobacteria
Otu000278	0.044969	0.033095	0.053763	0.040115	0.022597	0.03055	0.054533	0.05034	0.05731	Proteobacteria
Otu000279	0.02513	0.041729	0.059423	0.040115	0.046383	0.047817	0.035912	0.037755	0.042105	Actinobacteria
Otu000280	0.063485	0.066191	0.069327	0.07905	0.08682	0.069069	0.074484	0.061781	0.083041	Acidobacteria
Otu000281	0.164004	0.142454	0.093379	0.112086	0.148664	0.050474	0.126357	0.078943	0.150877	Saccharibacteria
Otu000282	0.062163	0.044607	0.056593	0.042475	0.053519	0.034535	0.050543	0.051484	0.037427	Proteobacteria
Otu000283	0.042324	0.014389	0.031126	0.043655	0.021408	0.029222	0.045222	0.043476	0.032749	Bacteroidetes
Otu000284	0.031743	0.05324	0.052349	0.060173	0.061844	0.0611	0.106406	0.088096	0.061988	Planctomycetes
Otu000285	0.109777	0.074824	0.080645	0.101468	0.059466	0.088993	0.079804	0.086952	0.099415	Proteobacteria
Otu000286	0.043646	0.007195	0.016978	0.017698	0.007136	0.025237	0.019951	0.014873	0.023392	Proteobacteria
Otu000287	0.00529	0.035973	0.796548	0.042475	0.024976	0.118214	0.038572	0.080087	0.047953	Euryarchaeota
Otu000288	0.019839	0.030218	0.021222	0.014158	0.015461	0.033206	0.019951	0.01945	0.026901	Proteobacteria
Otu000289	0.064808	0.06763	0.070741	0.08613	0.092767	0.069069	0.102415	0.101825	0.040936	Planctomycetes
Otu000290	0.021162	0.02734	0.025467	0.022417	0.027354	0.029222	0.034582	0.024026	0.02924	Bacteroidetes
Otu000291	0.046291	0.04029	0.0382	0.038935	0.032112	0.050474	0.027931	0.032035	0.037427	Proteobacteria
Otu000292	0.079357	0.083458	0.072156	0.069612	0.026165	0.135482	0.051873	0.040043	0.049123	Parcubacteria
Otu000293	0.067453	0.047485	0.062252	0.068432	0.072548	0.077039	0.054533	0.083519	0.071345	Proteobacteria
Otu000294	0.044969	0.010073	0.016978	0.017698	0.046383	0.037191	0.018621	0.028602	0.021053	Proteobacteria
Otu000295	0.058195	0.099286	0.04386	0.074331	0.126067	0.043832	0.073154	0.062925	0.080702	Actinobacteria
Otu000296	0.023807	0.008634	0.0382	0.022417	0.019029	0.023909	0.019951	0.02517	0.026901	Proteobacteria
Otu000297	0.140197	0.119431	0.103282	0.120345	0.124878	0.059771	0.113056	0.084663	0.094737	Proteobacteria
Otu000298	0.039678	0.037412	0.055178	0.054273	0.058276	0.066413	0.087785	0.067502	0.076023	Acidobacteria
Otu000299	0.179875	0.083458	0.106112	0.041295	0.039247	0.049145	0.069164	0.061781	0.02924	Gemmatimonadetes
Otu000300	0.022484	0.005756	0.014148	0.017698	0.01784	0.019924	0.019951	0.022882	0.010526	Bacteroidetes
Otu000301	0.066131	0.084897	0.049519	0.093209	0.067791	0.041176	0.042562	0.043476	0.061988	Actinobacteria
fungi
ID	CK2-1	CK2-2	CK2-3	CK2-4	CK2-5	CK2-6	CK2-7	CK2-8	CK2-9	Order
Otu000011	12.6969	14.4733	5.81638	12.4941	8.32079	6.47935	7.082	7.76014	7.48402	Microascales
Otu000009	3.40109	5.42025	9.689	9.35976	7.36871	6.75922	9.24531	6.75119	8.1411	Agaricales
Otu000002	9.82214	8.5687	8.99457	4.48491	7.01109	4.08884	8.22556	7.81749	5.51564	Sordariales
Otu000006	3.55717	3.71469	6.38939	7.31475	5.60479	3.92834	3.20446	5.44311	9.37299	Agaricales
Otu000022	6.73684	1.28599	1.01715	0.517442	5.11341	10.0405	5.39029	2.43483	1.438
Otu000029	1.47005	0.436622	8.21813	6.08551	2.82747	1.38736	1.87518	4.09008	4.83682	Agaricales
Otu000033	2.33394	7.02006	2.60731	1.91256	5.28804	3.02951	3.27762	2.06441	1.52971	Onygenales
Otu000020	3.15427	3.14163	2.12376	3.62952	3.25011	2.85496	4.43244	2.91683	2.21798
Otu000014	2.34846	1.51794	3.15795	3.12693	2.12896	2.75465	3.47797	3.01448	3.82615
Otu000032	1.99274	3.32242	2.52743	2.72709	3.59193	1.7826	0.953346	3.8049	3.31562	Capnodiales
Otu000031	1.3902	1.88634	4.50953	1.74049	3.68017	2.73559	1.24712	3.31205	2.38816	Hypocreales
Otu000004	2.60617	2.11147	4.90894	1.13144	1.1295	0.375178	1.03776	1.44912	3.14639	Agaricales
Otu000027	1.32123	2.17287	1.49004	0.644946	5.15986	1.58397	0.450222	1.23524	2.90247	Xylariales
Otu000018	7.91652	0.3684	0.221536	0.089129	0.878709	6.08009	0.117058	0.167385	0.136142
Otu000047	0.450091	0.95511	2.05453	1.23914	1.358	1.13657	2.61016	2.50922	1.66112	Capnodiales
Otu000023	0.254083	1.62369	0.738098	1.18343	0.985528	5.54943	0.311779	2.10316	0.648565	Hypocreales
Otu000065	0.352087	0.508255	2.44968	0.914808	2.20142	0.087274	1.48911	0.954713	1.26782	Agaricales
Otu000042	1.66969	0.129622	2.86612	1.40378	0.114251	0.046145	0.966852	2.03031	0.018909
Otu000055	1.57895	0.088689	0.013846	0.033423	0.127255	0.046145	0.039394	1.0508	5.33884
Otu000048	0.453721	1.24505	0.619874	0.57191	0.504375	2.45772	1.19647	0.393664	0.280793	Eurotiales
Otu000013	0.540835	1.7192	0.220471	0.475353	0.31953	0.49054	0.689966	1.09885	1.44556	Sordariales
Otu000074	0.076225	0.095511	1.18543	1.94226	0.984599	0.267841	0.955597	1.38092	0.064289
Otu000040	1.95644	1.62028	0.954308	0.34785	0.757956	0.249784	0.296021	0.364217	0.29592	Sordariales
Otu000080	0.00726	0.027289	0.008521	0.34785	0.251723	0.01906	4.75997	0.027897	1.09197	Pezizales
Otu000067	0.192377	0.143266	0.961764	0.3887	1.8856	1.00014	0.059654	0.33012	1.49567	Hypocreales
Otu000016	0.77314	0.52531	0.732772	0.297096	0.340894	2.60819	0.132816	0.395214	0.522823	Sordariales
Otu000087	0.442831	0.044344	0.099052	1.30475	0.041799	0.024076	4.1443	0.032547	0.058617	Hypocreales
Otu000005	0.526316	0.399099	0.489935	0.466688	0.413346	0.771422	0.763127	1.70795	0.630602	Agaricales
Otu000043	1.75681	1.08473	0.123549	0.420886	0.304668	0.293923	1.255	0.11159	0.635329	Microascales
Otu000019	1.52087	0.593533	0.266269	0.24139	1.1518	0.220693	0.390568	1.04615	0.535113
Otu000035	0.15245	0.528722	0.584727	0.474116	0.621412	0.499569	0.319658	1.63975	0.739326	Pleosporales
Otu000059	0.105263	0.266066	0.457983	1.58946	0.71337	1.3051	0.169959	0.729984	0.203267
Otu000046	0.174229	0.706099	0.494195	0.243866	0.802541	1.62811	0.258878	0.638542	0.438679	Pleosporales
Otu000049	1.63702	1.77378	0.287571	0.256245	0.220142	0.163513	0.235241	0.544	0.133306
Otu000044	0.413793	1.04039	0.078816	0.419648	0.604693	0.063198	0.661827	0.061994	1.65923
Otu000083	1.0853	0.272889	0.661412	0.631329	0.45886	0.071224	0.218358	1.32048	0.211776	Microascales
Otu000069	0.116152	2.01596	0.525083	0.193112	0.423564	0.409285	0.471608	0.127088	0.58333	Orbiliales
Otu000070	0.323049	0.102333	0.298221	1.18838	0.487655	0.536685	0.804772	0.585847	0.053889	Sordariales
Otu000082	0.482759	0.460499	1.01928	0.704365	0.601906	0.069217	0.371433	0.069744	0.587112	Microascales
Otu000026	0.341198	0.249011	0.884013	0.824441	0.29538	0.151476	0.124937	0.762531	0.71569	Sordariales
Otu000107	0.399274	1.77378	0.600703	0.288431	0.116108	0.029091	0.221734	0.020148	0.820633	Hypocreales
Otu000092	0.00363	0.013644	0.00213	0.007427	0	0.835624	1.87968	0.464958	1.01066
Otu000038	0.112523	0.668577	0.1342	0.05323	0.118895	1.51676	0.602172	0.669539	0.286465	Hypocreales
Otu000060	0.029038	0.1535	0.202364	0.443168	0.307455	0.605903	0.069784	0.168935	2.11493	Onygenales
Otu000106	0	0.006822	0	0	0	3.71466	0.027013	0.055795	0.014181	Spizellomycetales
Otu000010	0.286751	0.296766	0.102247	0.857864	0.405915	0.320005	0.488491	0.516103	0.425443	Sordariales
Otu000111	0.15608	0.511666	0.234317	0.198064	0.291664	0.573802	0.559401	0.378166	0.767689	Microascales
Otu000088	0.232305	0.3377	0.161892	0.274814	0.290735	0.83763	1.00287	0.051145	0.3413	Microascales
Otu000098	0.090744	0.1228	0.124614	1.48177	0.8527	0.381197	0.036018	0.265026	0.136142	Eurotiales
Otu000105	0.453721	0.426388	0.462243	0.205491	0.719872	0.21668	0.481738	0.044946	0.192868
Otu000085	0.834846	0.242189	0.008521	0.222822	0.104033	0.378188	0.640441	0.747032	0.024581
Otu000113	0.453721	0.040933	0.324848	0.329281	0.585186	0.041129	0.494119	0.790428	0.106834	Onygenales
Otu000057	0.050817	0.064811	0.009586	2.93382	0.028795	0.009028	0.021386	0.009299	0.012291
Otu000119	0.032668	1.03698	0.298221	0.440692	0.084527	1.02723	0.066408	0.085242	0.050108	Onygenales
Otu000129	0.108893	0.010233	0.132069	0.004952	0.005573	0.015047	1.09179	1.56226	0.052944	Onygenales
Otu000008	0.134301	0.218311	0.137395	0.248818	0.419848	0.274863	0.585289	0.314621	0.571985	Agaricales
Otu000015	0.214156	0.177378	0.430291	0.272338	0.11518	0.28991	0.335416	0.469607	0.553076	Agaricales
Otu000028	0.065336	0.068222	0.058579	0.66599	0.25451	1.24892	0.108053	0.083692	0.301592	Pleosporales
Otu000110	0.141561	0.167144	0.28331	0.131217	0.747738	0.449411	0.624683	0.168935	0.035926	Microascales
Otu000123	1.02722	0.057989	0.948983	0.303285	0.388267	0	0.004502	0.00155	0.000945	Arachnomycetales
Otu000103	0.631579	0.658344	0.080946	0.583051	0.317673	0.117369	0.028139	0.038746	0.173959
Otu000053	0.134301	0.051167	0.151241	0.641232	0.470936	0.334049	0.540267	0.116239	0.064289	Sordariales
Otu000120	2.00726	0.098922	0.010651	0.011141	0.133757	0.186586	0.006753	0.018598	0.009454	Eurotiales
Otu000045	0.479129	0.283122	0.060709	0.118838	0.093816	0.031098	0.893691	0.030997	0.350754
Otu000093	0.421053	0.399099	0.27692	0.028472	0.094744	0.87274	0.013507	0.10539	0.07658	Cystofilobasidiales
Otu000041	0.116152	0.126211	0.050059	0.055705	0.029724	0.047148	0.419832	0.892719	0.456643	Sordariales
Otu000089	0.039927	0.528722	0.084141	0.313189	0.063163	0.029091	0.016883	0.573448	0.519041	Hypocreales
Otu000132	0.15608	0.419566	0.532538	0.154737	0.172769	0.053167	0.159829	0.345619	0.078471	Eurotiales
Otu000096	0.032668	0.003411	0.001065	0.013617	0.000929	0.058183	0.019134	1.90478	0.035926
Otu000146	0.025408	0.944877	0.051124	0.030947	0.015791	0.010031	0.011256	0.736183	0.229739
Otu000094	0.065336	0.2763	0.035148	0.303285	0.299095	0.117369	0.606675	0.035647	0.19854	Eurotiales
Otu000156	0.025408	0.351344	0.035148	0.016093	0.120753	0.120378	0.615679	0.458758	0.189086	Hypocreales
Otu000063	0.30127	0.170555	0.123549	0.680845	0.56568	0.015047	0.028139	0.034097	0.005673	Sordariales
Otu000078	0.050817	0.170555	0.546384	0.406031	0.075238	0.351102	0.012381	0.123989	0.164505	Sordariales
Otu000051	0.018149	0.109155	0.00639	0.696937	0.075238	0.062195	0.541392	0.263476	0.035926
Otu000139	0	0.167144	0.00639	0.042089	0.153263	0.007022	1.30002	0.026348	0.016072
Otu000114	0.192377	0.197844	0.202364	0.211681	0.185773	0.191602	0.21273	0.10539	0.172068	Eurotiales
Otu000136	0.036298	0.105744	0.195974	0.456785	0.038084	0.078246	0.554899	0.088342	0.104943	Onygenales
Otu000075	0.010889	0.085278	0.008521	0.038375	0.018577	0.01906	1.3079	0.021698	0.114397	Sordariales
Otu000147	0.025408	0.078455	0.022367	0.007427	0.480224	0.078246	0.138443	0.351818	0.433007	Arachnomycetales
Otu000203	1.24138	0.098922	0.00639	0.018568	0.172769	0.001003	0	0.048046	0.006618	Eurotiales
Otu000154	0.62069	0.034111	0.005325	0.231487	0.105891	0.120378	0.028139	0.029447	0.408426	Onygenales
Otu000126	0.032668	0.825488	0.008521	0.012379	0.215497	0.002006	0.018009	0.455659	0.006618	Sordariales
Otu000135	0.025408	0.017056	0.00426	0.02352	0.36876	0.015047	0.022511	0.666439	0.415989
Otu000295	0.010889	1.42243	0.007456	0.006189	0.048301	0.001003	0.002251	0	0.034035	Hypocreales
Otu000200	0.010889	0.003411	0.00426	0.466688	0.096602	0.638003	0.055152	0.240228	0.006618	Tremellales
Otu000151	0.00726	0.105744	0.00213	0.268624	0.004644	0.006019	0.118183	0.054245	0.952048	Erysiphales
Otu000144	0.406534	0.027289	0.527213	0.004952	0.351112	0.185583	0.004502	0	0.003782
Otu000184	0.021779	0.409333	0.859516	0.008665	0.111464	0.01906	0	0.038746	0.02269	Hypocreales
Otu000127	0.137931	0.300177	0.116093	0.044564	0.089171	0.468471	0.097923	0.226279	0.0104	Eurotiales
Otu000177	0	0.003411	0	0.014855	0.001858	0.112353	0.278012	0.054245	1.02579
Otu000097	0.021779	0.0614	0.026627	0.446882	0.658567	0.175551	0.021386	0.029447	0.041599	Pleosporales
Otu000330	1.41198	0.017056	0.008521	0.006189	0.003715	0	0	0.021698	0	Sordariales
Otu000162	0.029038	0.098922	0.020236	0.446882	0.151405	0.012038	0.005628	0.096091	0.585221	Eurotiales
Otu000161	0.065336	0.706099	0.010651	0.101508	0.002787	0.007022	0.074287	0.007749	0.451915	Onygenales
Otu000102	0.112523	0.146678	0.611354	0.032185	0.063163	0.225709	0.160954	0.027897	0.040653	Eurotiales
Otu000122	0.029038	0.010233	0.001065	0.002476	0	0.006019	0.004502	1.30498	0.034035
Otu000021	0.15608	0.201255	0.085206	0.157213	0.023222	0.123387	0.223986	0.199932	0.18625	Agaricales
Otu000178	0.014519	0.508255	0.339759	0.198064	0.05759	0.001003	0.124937	0.00155	0.035926	Sordariales
Otu000167	0.137931	0.006822	0.00213	0	0.001858	0.004013	1.09967	0.013949	0.006618
Otu000174	0.029038	0.020467	0.465438	0.002476	0.005573	0.001003	0.006753	0.669539	0.030254	Xylariales
Otu000185	0.018149	0.208078	0.017041	0.232725	0.170912	0.284895	0.270133	0.009299	0.003782
Otu000205	0.00726	0.006822	0.001065	0.002476	0.227572	0.922898	0.005628	0.009299	0.001891	Onygenales
Otu000191	0.130672	0.235366	0.264139	0.095318	0.263798	0.001003	0.032641	0.043396	0.095488	Microascales
Otu000212	0.014519	0.023878	0.010651	0.016093	1.06541	0	0	0	0.017018	Hypocreales
Otu000166	0.577132	0.051167	0.020236	0.050754	0.097531	0.242762	0.03039	0.015499	0.002836	Onygenales
Otu000202	0	0	0	0	0	0.663082	0.009004	0.007749	0.408426
Otu000197	0.036298	0.70951	0.014911	0.003714	0.001858	0	0.013507	0.278975	0.002836	Pezizales
Otu000130	0.014519	0.023878	0.124614	0.354039	0.075238	0.43637	0.009004	0.017048	0.005673	Pezizales
Otu000128	0.519056	0.0307	0.169347	0.090367	0.056661	0.025079	0.034892	0.015499	0.098325	Tremellales
Otu000131	0.050817	0.010233	0.045798	0.089129	0.169054	0.051161	0.011256	0.596696	0.008509	Eurotiales
Otu000206	0.119782	0.017056	0.149111	0.158451	0.175556	0.037117	0.046148	0.065094	0.258102	Agaricales
Otu000214	0.221416	0.020467	0.025562	0.172068	0.063163	0.013041	0.401823	0.060444	0.047271	Branch06
Otu000241	0.010889	0.013644	0.309937	0.609047	0.026008	0.03511	0.001126	0.00155	0.011345	Sordariales
Otu000188	0.337568	0.027289	0.009586	0.363942	0.054803	0.071224	0.028139	0.009299	0.10967	Onygenales
Otu000223	0	0.006822	0	0	0.000929	0.006019	0.813777	0.006199	0.177741
Otu000259	0.047187	0.197844	0.014911	0.185685	0.091029	0.008025	0.359052	0.049595	0.05578	Filobasidiales
Otu000282	0.010889	0	0	0	0	0.005016	0.009004	0.925266	0.005673	Onygenales
Otu000112	0.036298	0.037522	0.008521	0.167116	0.00836	0.603896	0.054027	0.012399	0.011345	Sordariales
Otu000100	0.00726	0.003411	0.010651	0	0.00836	0.01906	0.009004	0.864821	0.005673	Sordariales
Otu000233	0.025408	0.0307	0.849931	0.011141	0.003715	0	0	0	0	Microascales
Otu000375	0.914701	0	0.001065	0	0	0	0	0.0031	0
Otu000221	0.177858	0.027289	0.175738	0.011141	0.195991	0.120378	0.041646	0.024798	0.074689
Otu000034	0.174229	0.228544	0.092662	0.084177	0.044586	0.069217	0.027013	0.060444	0.042544	Agaricales
Otu000143	0.025408	0.136444	0.35041	0.185685	0.047372	0.002006	0.004502	0.046496	0.011345	Sordariales
Otu000066	0.246824	0.037522	0.052189	0.165879	0.006502	0.095299	0.079914	0.089892	0.027417	Sordariales
Otu000428	0.014519	0.743621	0.007456	0.003714	0.000929	0.001003	0.001126	0	0	Sporidiobolales
Otu000116	0.010889	0.173966	0.119289	0.008665	0.078954	0.010031	0.318532	0.021698	0.008509	Sordariales
Otu000076	0.00726	0.010233	0.003195	0.003714	0.073381	0.024076	0.037143	0.038746	0.53984	Agaricales
Otu000172	0.00363	0.255833	0.001065	0.002476	0.001858	0.449411	0.006753	0.0031	0	Pleosporales
Otu000168	0.217786	0.255833	0.048994	0.044564	0.024151	0.018057	0.02026	0.066644	0.02269
Otu000435	0.014519	0.67881	0.001065	0.001238	0.001858	0	0.001126	0.00155	0.000945	Trechisporales
Otu000274	0.00726	0	0.001065	0.102746	0	0.002006	0.579661	0.0031	0.003782
Otu000220	0.010889	0.017056	0.596443	0.011141	0.041799	0.002006	0	0.0031	0	Sordariales
Otu000324	0.606171	0.003411	0.011716	0.05323	0.001858	0	0	0.0031	0
Otu000256	0.010889	0.1228	0.031952	0.014855	0.001858	0.214674	0.003377	0.235579	0.004727	Microascales
Otu000211	0.021779	0.006822	0.038343	0.125028	0.279589	0.107337	0.037143	0	0.004727
Otu000234	0.00363	0.003411	0.4239	0.006189	0.167196	0	0.01013	0	0.002836
Otu000124	0.021779	0.1842	0.007456	0.035899	0.311171	0.008025	0.005628	0.012399	0.002836	Sordariales
Otu000348	0.010889	0	0	0	0	0.006019	0.006753	0.55175	0.002836	Eurotiales
Otu000215	0.010889	0.044344	0.011716	0.004952	0.261012	0.099312	0.01013	0.009299	0.119124	Agaricales
Otu000228	0.00726	0.170555	0.001065	0.001238	0.006502	0.001003	0.37481	0.00465	0.001891	Hypocreales
Otu000353	0	0.242189	0.308872	0.004952	0.003715	0	0	0	0	Arachnomycetales
Otu000201	0.018149	0.010233	0.20769	0.058181	0.003715	0.133419	0.085542	0.00465	0.008509
Otu000142	0.039927	0.064811	0.110768	0.102746	0.087314	0.061192	0.018009	0.017048	0.025527	Microascales
Otu000399	0.090744	0.378633	0.001065	0	0.000929	0	0	0.044946	0.002836	Onygenales
Otu000304	0	0	0	0	0	0.003009	0.513253	0.00155	0.000945	Pleosporales
Otu000284	0	0	0	0	0	0.003009	0.5065	0.00465	0.001891
Otu000314	0.00726	0.006822	0.487805	0.003714	0.001858	0	0	0	0	Pleosporales
Otu000207	0.00726	0.017056	0.010651	0.004952	0.300024	0.008025	0.057403	0.00155	0.08698	Hypocreales
Otu000374	0.00363	0.235366	0.055384	0.091605	0.074309	0	0.028139	0.00155	0	Onygenales
Otu000298	0.072595	0.034111	0.033017	0.025996	0.185773	0	0.059654	0.063544	0.005673	Sordariales
Otu000073	0.018149	0.020467	0.019171	0.380035	0.002787	0.003009	0.004502	0.006199	0.009454	Sordariales
Otu000340	0.010889	0	0.437746	0.002476	0.003715	0	0	0	0	Microascales
Otu000213	0	0.163733	0.003195	0.075512	0	0.006019	0.167708	0.00465	0.032145	Coniochaetales
Otu000231	0.00726	0.020467	0.008521	0.05323	0.351112	0	0.001126	0.00155	0.008509	Eurotiales
Otu000118	0.00726	0	0.00213	0.012379	0.097531	0.003009	0.004502	0.083692	0.239194	Pleosporales
Otu000413	0	0.231955	0.020236	0.075512	0.002787	0.005016	0.003377	0.103841	0.006618	Saccharomycetales
Otu000134	0.043557	0.023878	0.118223	0.032185	0.020435	0.032101	0.002251	0.058895	0.116288
Otu000061	0.043557	0.010233	0.005325	0.016093	0.235003	0.033104	0.025888	0.040296	0.034035	Sordariales
Otu000275	0	0.010233	0.005325	0.367656	0.001858	0.001003	0.001126	0.0031	0.042544
Otu000245	0.014519	0.027289	0.036213	0.246342	0.052017	0.002006	0.003377	0.044946	0.000945
Otu000412	0.00726	0	0	0	0	0.001003	0	0.404513	0.001891	Saccharomycetales
Otu000281	0.047187	0.003411	0.003195	0.001238	0.085456	0.002006	0.208228	0.061994	0.001891	Arachnomycetales
Otu000316	0	0.006822	0	0.016093	0.289807	0.004013	0	0	0.091707
Otu000170	0	0.027289	0.003195	0.289668	0.058519	0.003009	0.019134	0.0031	0	Hypocreales
Otu000030	0.025408	0.068222	0.008521	0.139883	0.033439	0.025079	0.023637	0.023248	0.053889
Otu000261	0	0.013644	0	0	0	0.001003	0.001126	0.006199	0.379117
Otu000192	0.112523	0.013644	0.00213	0.011141	0.131899	0.049154	0.006753	0.057345	0.006618
Otu000347	0	0.017056	0	0	0	0.001003	0.001126	0.00155	0.368718	Onygenales
Otu000382	0.00363	0	0.001065	0.02971	0	0.003009	0.002251	0.33477	0	Onygenales
Otu000369	0.00363	0.361577	0.001065	0	0.001858	0	0	0	0.000945	Hypocreales
Otu000407	0.021779	0.006822	0.00213	0.334233	0.002787	0	0	0	0	Dothideales
Otu000352	0.00726	0	0	0	0.04923	0.303954	0	0	0
Otu000411	0.025408	0	0.010651	0	0.000929	0.002006	0.005628	0.257277	0.052944	Agaricales
Otu000052	0.029038	0.102333	0.020236	0.02352	0.01672	0.013041	0.048399	0.038746	0.054835	Sordariales
Otu000140	0.010889	0.034111	0.009586	0.013617	0.210853	0.006019	0.052901	0.0031	0.004727	Sordariales
Otu000253	0.250454	0	0	0	0.075238	0	0	0.013949	0
Otu000216	0	0.003411	0.001065	0.189399	0.091958	0.001003	0	0.017048	0.027417	Onygenales
Otu000303	0.243194	0	0.005325	0.004952	0.000929	0.004013	0.052901	0.017048	0
Otu000153	0.010889	0.006822	0.010651	0.095318	0.014862	0.031098	0.005628	0.142587	0.008509	Onygenales
Otu000464	0.018149	0	0	0	0	0.004013	0.001126	0.297573	0
Otu000558	0.00726	0.296766	0	0.012379	0.001858	0	0.001126	0	0.000945	Cantharellales
Otu000086	0.039927	0.102333	0.060709	0.009903	0.031581	0.015047	0.013507	0.021698	0.020799
Otu000196	0.014519	0	0.029822	0	0.13933	0.105331	0.002251	0.0031	0.019854
Otu000183	0.014519	0.027289	0.233252	0.011141	0.006502	0.002006	0.003377	0.007749	0.004727
Otu000440	0.00363	0.003411	0.00213	0.272338	0	0.013041	0	0	0	Pezizales
Otu000165	0.039927	0.013644	0.010651	0.141121	0.062234	0.001003	0.009004	0.009299	0.005673
Otu000254	0.010889	0.017056	0	0.002476	0.002787	0.001003	0.001126	0.251077	0.004727
Otu000138	0.032668	0.010233	0.068165	0.013617	0.006502	0.002006	0.003377	0.009299	0.144651	Eurotiales
Otu000288	0.018149	0.112567	0	0.027234	0.000929	0.002006	0.003377	0.058895	0.065235	Eurotiales
Otu000262	0.014519	0	0.00639	0.248818	0.003715	0.002006	0.004502	0.0031	0.001891	Agaricales
Otu000436	0.014519	0.006822	0.00213	0.258721	0.000929	0	0	0.00155	0
Otu000266	0.00363	0.027289	0.00639	0.126266	0.014862	0	0.100174	0.00465	0.000945	Spizellomycetales
Otu000285	0.00363	0.027289	0.0671	0.105221	0.075238	0.001003	0.001126	0	0	Eurotiales
Otu000422	0.00726	0	0.267334	0.001238	0.002787	0	0	0	0	Wallemiales
Otu000461	0	0.0921	0	0	0	0.086271	0.095672	0.00155	0.000945	Agaricales
Otu000204	0.00726	0.013644	0.00639	0.037137	0.150477	0.006019	0.04052	0.010849	0.001891	Eurotiales
Otu000159	0.00363	0.075044	0.007456	0.002476	0.034368	0.121381	0.006753	0.017048	0.003782
Otu000278	0.00726	0	0.00213	0.04704	0.209924	0.001003	0	0	0.002836	Eurotiales
Otu000297	0.090744	0.095511	0.008521	0.012379	0.013004	0.010031	0.011256	0.023248	0.002836
Otu000236	0	0	0.001065	0.004952	0	0.250787	0	0.0031	0.000945	Onygenales
Otu000357	0	0	0.001065	0	0	0.039123	0.024762	0.187533	0.001891	Eurotiales
Otu000058	0.029038	0.051167	0.018106	0.028472	0.012075	0.01605	0.032641	0.020148	0.04349	Sordariales
Otu000341	0	0.003411	0.005325	0.102746	0.001858	0.119375	0.001126	0.00155	0.013236	Hypocreales
Otu000606	0.00363	0.231955	0.001065	0.001238	0.000929	0	0	0	0	Glomerales
Otu000368	0	0.010233	0.001065	0.001238	0	0.001003	0.001126	0.0031	0.220285	Thelebolales
Otu000432	0	0.006822	0	0	0	0.002006	0.002251	0.00155	0.223121	Trechisporales
Otu000248	0	0.010233	0.003195	0	0	0.001003	0.001126	0.0031	0.210831	Pleosporales
Otu000448	0	0	0	0	0	0.21668	0	0	0.005673	Chaetothyriales
Otu000447	0	0.003411	0	0	0	0.209658	0.001126	0.00155	0.000945
Otu000279	0	0.006822	0.121419	0.014855	0.068736	0	0	0.00155	0	Sordariales
Otu000390	0.010889	0.006822	0.181063	0.003714	0.005573	0	0	0.0031	0	Microascales
Otu000659	0.018149	0.187611	0.00213	0.001238	0.000929	0.001003	0	0	0
Otu000181	0.00726	0.003411	0.003195	0.017331	0.124468	0.014044	0.01013	0.017048	0.012291	Sordariales
Otu000323	0.036298	0.003411	0.00426	0.040851	0.108677	0.009028	0.003377	0.00155	0	Hypocreales
Otu000468	0	0	0	0	0	0.202636	0.001126	0.00155	0.000945	Polyporales
Otu000443	0.00363	0.010233	0	0	0.191347	0	0	0	0
Otu000158	0.00363	0.013644	0.001065	0.157213	0.011146	0.001003	0.004502	0	0.0104
Otu000141	0.039927	0.013644	0.048994	0.007427	0.064092	0.015047	0.002251	0.00465	0.004727	Sordariales
Otu000491	0.00363	0	0.187453	0.001238	0.000929	0	0.001126	0	0	Hypocreales
Otu000518	0	0	0	0	0	0.001003	0.19247	0	0
Otu000396	0	0.006822	0.00426	0.001238	0	0	0.004502	0.00155	0.174905	Sordariales
Otu000109	0.025408	0.017056	0.008521	0.034661	0.005573	0.003009	0.088919	0.00465	0.002836	Sordariales
Otu000494	0.00363	0	0.174672	0	0.003715	0	0	0	0
Otu000533	0	0	0	0.178258	0.000929	0	0	0	0	Pleosporales
Otu000508	0.00363	0	0.001065	0.001238	0.083598	0	0.088919	0	0	Agaricales
Otu000378	0.018149	0.003411	0.135265	0.003714	0.000929	0	0.002251	0.013949	0
Otu000405	0	0.003411	0	0.02971	0.137472	0	0.002251	0	0	Onygenales
Otu000194	0.010889	0	0.00426	0.001238	0	0.001003	0.005628	0.11004	0.035926	Agaricales
Otu000510	0	0	0	0	0	0.166523	0	0.00155	0
Otu000561	0	0.006822	0.001065	0.158451	0	0	0	0	0
Otu000454	0	0.163733	0	0.002476	0	0	0	0	0	Eurotiales
Otu000604	0.00363	0	0	0	0	0	0.001126	0.158086	0.000945
Otu000487	0.00363	0	0.003195	0.128742	0.000929	0	0.001126	0	0.025527
Otu000525	0.00363	0	0	0	0	0.151476	0.001126	0.00155	0.002836	Eurotiales
Otu000538	0.00363	0.006822	0.141655	0.006189	0	0	0.001126	0	0	Hypocreales
Otu000565	0.00363	0	0.001065	0.149786	0	0	0	0	0.002836
Otu000387	0	0	0	0	0	0.001003	0	0.0031	0.151269	Hypocreales
Otu000523	0	0.003411	0	0	0	0.001003	0.001126	0.00155	0.145596	Microascales
Otu000391	0.014519	0.017056	0.008521	0.024758	0.011146	0.006019	0.018009	0.029447	0.015127	Agaricales
Otu000218	0.018149	0.017056	0.003195	0.012379	0.083598	0	0.002251	0.00155	0
Otu000521	0	0.003411	0.058579	0.003714	0	0.001003	0.003377	0	0.068071
Otu000230	0	0	0.001065	0	0	0.002006	0.002251	0.00465	0.126688
Otu000257	0.018149	0	0.003195	0	0.001858	0.001003	0.002251	0.007749	0.102106	Agaricales
Otu000543	0.018149	0	0.001065	0.113887	0.000929	0	0	0	0	Onygenales
Otu000531	0	0.006822	0	0	0.100318	0	0	0	0.026472
Otu000812	0.127042	0.003411	0	0	0	0	0	0.00155	0	Eurotiales
Otu000586	0.00363	0.003411	0.00639	0.043326	0.052017	0.023072	0	0	0	Tremellales
Otu000524	0.050817	0	0.001065	0.001238	0.05759	0.001003	0.013507	0	0.006618	Hypocreales
Otu000578	0	0.003411	0.121419	0.002476	0.001858	0	0	0	0
Otu000101	0.025408	0.003411	0.015976	0.009903	0.005573	0.008025	0.02026	0.026348	0.014181	Sordariales
Otu000570	0	0	0	0	0	0.122384	0.001126	0.0031	0.001891	Eurotiales
Otu000406	0	0	0.001065	0.001238	0.000929	0.104328	0.002251	0.015499	0.001891	Microascales
Otu000084	0.018149	0.027289	0.001065	0.016093	0.000929	0.013041	0.018009	0.020148	0.011345	Sordariales
Otu000121	0.039927	0.006822	0.005325	0.012379	0.026937	0.010031	0.007879	0.00465	0.011345	Sordariales
Otu000062	0.00726	0.027289	0.008521	0.011141	0.009289	0.013041	0.018009	0.020148	0.0104
Otu000332	0.00363	0.003411	0	0	0.002787	0.001003	0.001126	0	0.112506	Eurotiales
Otu000175	0.039927	0.023878	0.007456	0.018568	0.009289	0.002006	0.018009	0	0	Sordariales
Otu000246	0	0.020467	0.00213	0.003714	0.055732	0.012038	0.02026	0.00155	0.001891	Hypocreales
Otu000403	0.00726	0.010233	0.003195	0.002476	0.004644	0.001003	0.073161	0.00155	0.012291
Otu000367	0.029038	0.010233	0.021302	0.043326	0.007431	0	0	0.00155	0.002836
Otu000133	0.050817	0.034111	0.008521	0.002476	0.000929	0	0.002251	0.00155	0.014181	Spizellomycetales
Otu000642	0.00363	0	0.001065	0.106459	0	0	0	0	0
Otu000587	0	0	0.001065	0.001238	0.104033	0	0	0.00155	0	Onygenales
Otu000601	0	0	0	0	0	0.102321	0.004502	0	0.000945	Sordariales
Otu000417	0.010889	0	0.033017	0	0.019506	0.004013	0	0.024798	0.015127
Otu000294	0.00363	0.010233	0.00213	0.022282	0.002787	0.003009	0.002251	0.052695	0.000945	Hypocreales
Otu000152	0.021779	0.003411	0.00639	0.007427	0.035297	0.006019	0.005628	0.006199	0.005673	Pleosporales
Otu000187	0.014519	0.027289	0.005325	0.011141	0.005573	0.015047	0.015758	0.00155	0
Otu000433	0	0.003411	0	0.018568	0.018577	0.004013	0.002251	0.00465	0.041599	Microascales
Otu000343	0	0.057989	0	0.002476	0.029724	0.001003	0	0.00155	0	Sordariales
Otu000322	0.058076	0.013644	0.00213	0.006189	0.00836	0	0	0.0031	0.000945
Otu000149	0.010889	0.023878	0.00426	0.009903	0.003715	0.027085	0.007879	0.00155	0.002836	Sordariales
Otu000635	0	0.006822	0.001065	0	0.082669	0	0	0	0	Onygenales
Otu000655	0	0.003411	0.086271	0	0	0	0	0	0
Otu000193	0	0	0.001065	0.082939	0.000929	0.001003	0	0.0031	0	Cantharellales
Otu000219	0.010889	0.006822	0.00639	0.006189	0.006502	0.052164	0	0	0	Microascales
Otu000362	0	0	0	0	0	0.004013	0.001126	0.082143	0	Sordariales
Otu000276	0	0.003411	0	0	0	0.015047	0.024762	0.020148	0.023636	Eurotiales
Otu000692	0.00363	0.003411	0	0.079226	0	0	0	0	0
Otu000108	0	0.013644	0.005325	0.033423	0.006502	0.013041	0.002251	0.006199	0.004727	Pleosporales
Otu000672	0.00363	0.003411	0.077751	0	0	0	0	0	0
Otu000637	0.00363	0	0.077751	0	0.000929	0	0.002251	0	0	Hypocreales
Otu000546	0	0	0.00426	0.006189	0.070594	0.001003	0	0	0.000945	Xylariales
Otu000602	0	0.003411	0	0.001238	0	0.001003	0	0.00155	0.074689
Otu000333	0.00363	0.010233	0.00426	0.001238	0.000929	0.001003	0	0.060444	0	Diaporthales
Otu000550	0.018149	0.003411	0	0	0	0	0	0.058895	0	Pleosporales
Otu000612	0	0.006822	0	0.042089	0.028795	0	0	0	0	Sordariales
Otu000450	0	0	0	0.002476	0.029724	0.003009	0	0.00155	0.040653	Sordariales
Otu000700	0	0	0	0.07675	0	0	0	0	0
Otu000619	0.00363	0.003411	0.00213	0	0.066878	0	0	0	0	Agaricales
Otu000361	0	0	0.001065	0	0.001858	0	0.002251	0.069744	0.000945	Coniochaetales
Otu000760	0	0	0	0	0	0	0.001126	0.074393	0
Otu000669	0.00363	0	0.001065	0.024758	0.045514	0	0	0	0
Otu000366	0	0.003411	0	0.004952	0	0.001003	0.003377	0.007749	0.051999	Eurotiales
Otu000308	0.00726	0	0	0	0	0.001003	0.002251	0.00155	0.058617
Otu000239	0.00363	0.003411	0.00213	0.004952	0.002787	0.046145	0.005628	0	0.000945
Otu000393	0.00726	0.003411	0	0.056943	0	0	0	0.00155	0
Otu000674	0	0	0	0	0	0	0.001126	0	0.067126	Hypocreales

## Sheet: T2
Control of Fusarium wilt by wheat straw is associated with microbial network changes in watermelon rhizosphere soil
Table S8 The top 300 most enriched bacterium and fungi OTUs in the soil samples
Table S8d The top 300 most enriched bacterium and fungi OTUs in the T2
bacterium
ID	T2-1	T2-2	T2-3	T2-4	T2-5	T2-6	T2-7	T2-8	T2-9	Phylum
Otu000001	1.67728	1.49129	1.78314	2.28428	1.8694	1.75735	2.28317	2.12245	1.77765	Gemmatimonadetes
Otu000002	1.68063	2.3837	2.26013	1.01243	1.45253	2.03343	1.0287	0.80102	1.75701	Firmicutes
Otu000003	1.50307	1.42314	1.44137	2.05678	1.87178	1.47874	1.97724	1.6352	1.53116	Proteobacteria
Otu000004	1.22166	1.27244	1.22145	1.39558	1.43471	1.21275	1.4188	1.15816	1.28952	Proteobacteria
Otu000005	1.29872	1.90145	1.69695	0.850118	0.959643	1.775	0.796238	0.659439	1.27131	Proteobacteria
Otu000006	1.16583	1.18333	1.07137	1.23992	1.14136	1.12198	1.23577	1.11862	1.17296	Actinobacteria
Otu000007	0.481295	0.55956	0.384861	0.627943	0.530891	0.495436	0.647945	0.590561	0.46384	Proteobacteria
Otu000008	0.869905	0.969729	0.692453	0.766304	0.946578	0.871111	0.768183	0.692602	0.784399	Proteobacteria
Otu000009	1.311	1.4677	1.13229	1.40356	1.272	1.30478	1.352	1.22194	1.28345	Actinobacteria
Otu000010	0.990508	1.21085	1.10555	0.953889	0.895508	0.937925	0.997969	1.07143	1.01632	Chloroflexi
Otu000011	0.51703	0.556939	0.451729	0.739696	0.600964	0.404669	0.742799	0.607143	0.506338	Proteobacteria
Otu000012	0.694584	0.719434	0.572091	0.843466	0.78743	0.854722	0.802918	0.764031	0.712759	Proteobacteria
Otu000013	0.477945	0.596252	0.40715	0.44568	0.558208	0.5799	0.410143	0.529337	0.533052	Bacteroidetes
Otu000014	0.424344	0.406238	0.508195	0.497565	0.462006	0.455096	0.498317	0.466837	0.42377	Proteobacteria
Otu000015	0.702401	0.606736	0.48442	0.645239	0.586712	0.607635	0.726767	0.591837	0.609549	Actinobacteria
Otu000016	0.81742	0.910759	0.737031	0.666525	0.738735	0.727397	0.748143	0.659439	0.666618	Actinobacteria
Otu000017	0.329425	0.286987	0.282331	0.433707	0.41925	0.341637	0.430182	0.330357	0.361844	Proteobacteria
Otu000018	0.508096	0.524178	0.374459	0.432376	0.522578	0.462659	0.443542	0.40051	0.417699	Proteobacteria
Otu000019	0.439978	0.456035	0.381889	0.458984	0.464382	0.416015	0.498317	0.409439	0.434698	Proteobacteria
Otu000020	0.503629	0.450793	0.534942	0.681159	0.69004	0.529474	0.760167	0.549745	0.570693	Proteobacteria
Otu000021	0.67895	0.657843	0.60181	0.562754	0.555833	0.584943	0.5237	0.565051	0.632619	Actinobacteria
Otu000022	0.314908	0.380029	0.24221	0.391134	0.391933	0.294993	0.33132	0.354592	0.28049	Proteobacteria
Otu000023	0.451145	0.55956	0.537914	0.276721	0.302858	0.601331	0.209747	0.193878	0.412842	Proteobacteria
Otu000024	0.341709	0.345957	0.277873	0.372509	0.324236	0.331552	0.406135	0.329082	0.22342	Actinobacteria
Otu000025	0.331658	0.322369	0.240724	0.396456	0.330174	0.282386	0.320633	0.3125	0.342416	Proteobacteria
Otu000026	0.199888	0.210982	0.160483	0.264747	0.264852	0.242045	0.280554	0.278061	0.205207	Proteobacteria
Otu000027	0.298157	0.276504	0.28976	0.298007	0.345614	0.286168	0.375407	0.260204	0.281704	Proteobacteria
Otu000028	0.39531	0.322369	0.41458	0.416412	0.422813	0.342897	0.527708	0.372449	0.359415	Proteobacteria
Otu000029	0.581798	0.59101	0.633015	0.625283	0.534455	0.515607	0.622562	0.547194	0.598621	Actinobacteria
Otu000030	0.579564	0.551697	0.41458	0.40976	0.471508	0.503	0.42751	0.450255	0.497839	Actinobacteria
Otu000031	0.199888	0.221465	0.196145	0.280712	0.26604	0.210529	0.279218	0.257653	0.251348	Gemmatimonadetes
Otu000032	0.147404	0.35382	0.13225	0.192906	0.801682	0.150018	0.283226	0.154337	0.165137	Euryarchaeota
Otu000033	0.199888	0.279125	0.245182	0.27539	0.267227	0.264737	0.193716	0.252551	0.220992	Proteobacteria
Otu000034	0.259073	0.26471	0.203575	0.259426	0.263664	0.264737	0.243146	0.279337	0.23192	Proteobacteria
Otu000035	0.303741	0.386581	0.329881	0.295346	0.387183	0.397106	0.256506	0.311224	0.378843	Gemmatimonadetes
Otu000036	0.240089	0.238501	0.197631	0.298007	0.273166	0.161364	0.247154	0.318878	0.258633	Proteobacteria
Otu000037	0.144054	0.159874	0.17237	0.234148	0.203093	0.166406	0.203067	0.178571	0.15178	Proteobacteria
Otu000038	0.424344	0.61984	0.478476	0.230157	0.336112	0.562251	0.267194	0.209184	0.35213	Proteobacteria
Otu000039	0.326075	0.374787	0.288274	0.429716	0.375306	0.363068	0.350024	0.377551	0.338773	Acidobacteria
Otu000040	0.236739	0.317128	0.221407	0.216853	0.238723	0.225657	0.225779	0.243622	0.22342	Bacteroidetes
Otu000041	0.157454	0.174289	0.16494	0.202219	0.200717	0.163885	0.231123	0.209184	0.174851	Proteobacteria
Otu000042	0.298157	0.297471	0.349198	0.236809	0.243474	0.259694	0.320633	0.219388	0.276847	Proteobacteria
Otu000043	0.214405	0.174289	0.138193	0.232818	0.231597	0.182795	0.229787	0.26148	0.203992	Proteobacteria
Otu000044	0.170854	0.193946	0.173856	0.176942	0.200717	0.196662	0.203067	0.160714	0.176065	Gemmatimonadetes
Otu000045	0.169738	0.192635	0.175342	0.284703	0.216157	0.190359	0.299257	0.253827	0.213706	Gemmatimonadetes
Otu000046	0.144054	0.141528	0.126306	0.188915	0.163899	0.1538	0.228451	0.214286	0.15178	Gemmatimonadetes
Otu000047	0.240089	0.20574	0.193174	0.258095	0.281479	0.177752	0.263186	0.172194	0.239205	Proteobacteria
Otu000048	0.206588	0.268641	0.260041	0.243461	0.252975	0.237003	0.168332	0.17602	0.241634	Proteobacteria
Otu000049	0.375209	0.390512	0.389319	0.357875	0.443003	0.383238	0.406135	0.373724	0.369129	Chloroflexi
Otu000050	0.213289	0.256847	0.24221	0.258095	0.252975	0.21179	0.232459	0.252551	0.214921	Gemmatimonadetes
Otu000051	0.27024	0.283056	0.246668	0.230157	0.251787	0.21179	0.24849	0.221939	0.261062	Acidobacteria
Otu000052	0.38526	0.335474	0.273415	0.361866	0.363429	0.364329	0.360712	0.304847	0.378843	Actinobacteria
Otu000053	0.232272	0.191325	0.213977	0.254104	0.238723	0.208008	0.288569	0.190051	0.178493	Proteobacteria
Otu000054	0.180905	0.245053	0.222893	0.256765	0.200717	0.205486	0.205739	0.264031	0.188207	Gemmatimonadetes
Otu000055	0.182021	0.217534	0.175342	0.190246	0.173401	0.21305	0.220435	0.156888	0.18335	Proteobacteria
Otu000056	0.261307	0.281746	0.273415	0.291355	0.356303	0.208008	0.301929	0.293367	0.268347	Chloroflexi
Otu000057	0.295924	0.251605	0.285302	0.215523	0.267227	0.27104	0.264522	0.230867	0.278061	Actinobacteria
Otu000058	0.27694	0.342026	0.30462	0.268739	0.258914	0.294993	0.256506	0.303571	0.301132	Actinobacteria
Otu000059	0.241206	0.262089	0.185744	0.250113	0.186465	0.1538	0.216427	0.190051	0.189422	Proteobacteria
Otu000060	0.12507	0.158564	0.151567	0.174281	0.182902	0.129847	0.130925	0.184949	0.196707	Gemmatimonadetes
Otu000061	0.216639	0.225396	0.191688	0.188915	0.211406	0.19414	0.219099	0.177296	0.259847	Proteobacteria
Otu000062	0.371859	0.127113	0.280845	0.300668	0.073636	0.298775	0.249826	0.270408	0.251348	Verrucomicrobia
Otu000063	0.161921	0.167737	0.139679	0.224836	0.178152	0.176491	0.205739	0.220663	0.190636	Gemmatimonadetes
Otu000064	0.13512	0.107456	0.123334	0.142352	0.135395	0.088246	0.141613	0.104592	0.127495	Proteobacteria
Otu000065	0.12172	0.125803	0.173856	0.155655	0.167462	0.209268	0.212419	0.164541	0.115353	Proteobacteria
Otu000066	0.194305	0.134976	0.215463	0.167629	0.180527	0.19288	0.116229	0.258929	0.194278	Planctomycetes
Otu000067	0.182021	0.154632	0.161969	0.23814	0.242286	0.197922	0.24849	0.1875	0.184565	Proteobacteria
Otu000068	0.119486	0.120561	0.123334	0.159647	0.140146	0.085724	0.146957	0.141582	0.115353	Proteobacteria
Otu000069	0.316025	0.395754	0.29719	0.387143	0.380057	0.363068	0.363384	0.364796	0.381272	Proteobacteria
Otu000070	0.26354	0.258158	0.251126	0.214193	0.289793	0.248349	0.237803	0.284439	0.305989	Actinobacteria
Otu000071	0.165271	0.20574	0.208033	0.133039	0.131832	0.163885	0.164324	0.16199	0.189422	Actinobacteria
Otu000072	0.202122	0.199188	0.156025	0.259426	0.201905	0.156321	0.237803	0.205357	0.18335	Proteobacteria
Otu000073	0.51368	0.477002	0.365544	0.404438	0.464382	0.418537	0.422166	0.395408	0.483268	Actinobacteria
Otu000074	0.142937	0.199188	0.099559	0.164968	0.182902	0.160103	0.183028	0.144133	0.169994	Gemmatimonadetes
Otu000075	0.178671	0.230638	0.246668	0.175611	0.21972	0.21305	0.183028	0.182398	0.227063	Gemmatimonadetes
Otu000076	0.13847	0.149391	0.151567	0.152995	0.136583	0.09707	0.10955	0.13648	0.11171	Proteobacteria
Otu000077	0.14182	0.191325	0.184258	0.172951	0.18409	0.190359	0.177684	0.178571	0.15178	Acidobacteria
Otu000078	0.24679	0.200498	0.156025	0.198228	0.180527	0.204226	0.204403	0.192602	0.173636	Actinobacteria
Otu000079	0.104969	0.066833	0.139679	0.110422	0.090263	0.09707	0.057447	0.145408	0.095925	Planctomycetes
Otu000080	0.069235	0.056349	0.060924	0.061198	0.099765	0.052947	0.050767	0.070153	0.082568	Proteobacteria
Otu000081	0.201005	0.201808	0.196145	0.210201	0.179339	0.216832	0.240475	0.147959	0.182136	Acidobacteria
Otu000082	0.12507	0.163806	0.105502	0.095788	0.142521	0.127326	0.104206	0.103316	0.121424	Proteobacteria
Otu000083	0.161921	0.165116	0.167912	0.212862	0.254163	0.132369	0.19238	0.19898	0.196707	Planctomycetes
Otu000084	0.084869	0.048486	0.13225	0.10244	0.129457	0.054208	0.113557	0.084184	0.060712	Planctomycetes
Otu000085	0.060302	0.078627	0.056466	0.111753	0.109266	0.104634	0.104206	0.091837	0.092282	Proteobacteria
Otu000086	0.211055	0.110077	0.355142	0.179602	0.121143	0.258434	0.157644	0.218112	0.155423	Planctomycetes
Otu000087	0.177554	0.172979	0.176828	0.227496	0.161524	0.175231	0.217763	0.1875	0.177279	Proteobacteria
Otu000089	0.171971	0.133665	0.346226	0.242131	0.162712	0.244567	0.276546	0.260204	0.211278	Planctomycetes
Otu000090	0.110553	0.110077	0.127792	0.162307	0.131832	0.100852	0.183028	0.132653	0.101996	Proteobacteria
Otu000091	0.139587	0.136286	0.135221	0.176942	0.157961	0.158842	0.156308	0.133929	0.146923	Acidobacteria
Otu000092	0.074819	0.074695	0.108474	0.074502	0.079574	0.075639	0.068134	0.067602	0.093497	Nitrospirae
Otu000093	0.090452	0.104836	0.10996	0.089136	0.08195	0.090767	0.116229	0.108418	0.116567	Gemmatimonadetes
Otu000094	0.190955	0.191325	0.150081	0.202219	0.160336	0.158842	0.200395	0.16199	0.12021	Actinobacteria
Otu000095	0.234506	0.195256	0.291246	0.182263	0.212594	0.206747	0.256506	0.211735	0.264704	Actinobacteria
Otu000096	0.127303	0.157253	0.142651	0.151664	0.138958	0.13489	0.208411	0.128827	0.139638	Proteobacteria
Otu000097	0.103853	0.112698	0.090643	0.098449	0.123518	0.100852	0.114893	0.090561	0.097139	Proteobacteria
Otu000098	0.171971	0.199188	0.13225	0.192906	0.180527	0.121023	0.145621	0.16199	0.214921	Chloroflexi
Otu000099	0.021217	0.006552	0.013374	0.009313	0.007126	0.005043	0.005344	0.019133	0.012142	Parcubacteria
Otu000100	0.245673	0.258158	0.240724	0.215523	0.241098	0.257173	0.215091	0.241071	0.248919	Actinobacteria
Otu000101	0.091569	0.110077	0.112932	0.099779	0.089076	0.104634	0.120237	0.070153	0.105639	Proteobacteria
Otu000102	0.080402	0.06028	0.056466	0.071841	0.080762	0.069336	0.108214	0.072704	0.077711	Proteobacteria
Otu000103	0.109436	0.124492	0.106988	0.110422	0.105703	0.143714	0.050767	0.155612	0.115353	Planctomycetes
Otu000104	0.139587	0.11925	0.170884	0.214193	0.198342	0.129847	0.205739	0.167092	0.22342	Gemmatimonadetes
Otu000105	0.111669	0.096973	0.074298	0.113083	0.08195	0.103374	0.108214	0.091837	0.137209	Gemmatimonadetes
Otu000106	0.216639	0.226707	0.148595	0.167629	0.15321	0.19414	0.180356	0.167092	0.190636	Actinobacteria
Otu000107	0.098269	0.154632	0.063896	0.081154	0.28623	0.092028	0.054775	0.085459	0.074069	Euryarchaeota
Otu000108	0.224456	0.247674	0.208033	0.184924	0.191216	0.219354	0.197724	0.219388	0.218563	Actinobacteria
Otu000109	0.14182	0.131044	0.13225	0.172951	0.180527	0.148757	0.15898	0.13648	0.167565	Proteobacteria
Otu000110	0.093802	0.098283	0.148595	0.10377	0.127081	0.11598	0.113557	0.105867	0.126281	Proteobacteria
Otu000111	0.129537	0.125803	0.133736	0.154325	0.159149	0.124805	0.166996	0.123724	0.140852	Gemmatimonadetes
Otu000112	0.083752	0.070764	0.049036	0.077163	0.090263	0.080682	0.10287	0.066327	0.076497	Gemmatimonadetes
Otu000113	0.12172	0.14677	0.142651	0.174281	0.178152	0.172709	0.15898	0.160714	0.176065	Gemmatimonadetes
Otu000114	0.198772	0.197877	0.16494	0.198228	0.187653	0.206747	0.161652	0.191327	0.193064	Actinobacteria
Otu000115	0.050251	0.070764	0.037149	0.051885	0.060572	0.042862	0.048095	0.063776	0.060712	Gemmatimonadetes
Otu000116	0.204355	0.204429	0.230322	0.17029	0.186465	0.189098	0.200395	0.159439	0.213706	Actinobacteria
Otu000117	0.134003	0.11663	0.151567	0.163638	0.191216	0.187837	0.183028	0.153061	0.154209	Proteobacteria
Otu000118	0.147404	0.171668	0.161969	0.121065	0.15321	0.143714	0.146957	0.16199	0.166351	Gemmatimonadetes
Otu000119	0.084869	0.090421	0.089157	0.094458	0.116392	0.089506	0.074814	0.085459	0.089854	Proteobacteria
Otu000120	0.160804	0.127113	0.101045	0.131708	0.143709	0.109677	0.125581	0.170918	0.140852	Proteobacteria
Otu000121	0.078169	0.070764	0.038635	0.094458	0.079574	0.046644	0.121573	0.08801	0.061926	Planctomycetes
Otu000122	0.27694	0.271262	0.251126	0.228827	0.239911	0.23196	0.243146	0.256378	0.270776	Actinobacteria
Otu000123	0.043551	0.032761	0.05498	0.051885	0.036818	0.055469	0.045423	0.052296	0.037641	Proteobacteria
Otu000124	0.190955	0.163806	0.081727	0.168959	0.155586	0.170188	0.171004	0.145408	0.148137	Proteobacteria
Otu000125	0.073702	0.085179	0.060924	0.097118	0.087888	0.085724	0.092182	0.082908	0.081354	Proteobacteria
Otu000126	0.067002	0.091731	0.121848	0.097118	0.077199	0.081942	0.130925	0.081633	0.07164	Proteobacteria
Otu000127	0.117253	0.132355	0.123334	0.151664	0.147272	0.122283	0.146957	0.139031	0.133566	Acidobacteria
Otu000128	0.093802	0.05766	0.090643	0.083814	0.090263	0.094549	0.09619	0.109694	0.08864	Acidobacteria
Otu000129	0.107203	0.140218	0.170884	0.126387	0.162712	0.090767	0.106878	0.116071	0.139638	Proteobacteria
Otu000130	0.142937	0.199188	0.135221	0.179602	0.171025	0.144975	0.156308	0.147959	0.168779	Chloroflexi
Otu000131	0.195422	0.195256	0.193174	0.158316	0.191216	0.221875	0.189708	0.200255	0.182136	Actinobacteria
Otu000132	0.123953	0.085179	0.231808	0.178272	0.147272	0.1538	0.138941	0.272959	0.166351	Planctomycetes
Otu000133	0.041318	0.031451	0.052008	0.042572	0.049882	0.051687	0.045423	0.049745	0.035213	Proteobacteria
Otu000134	0.170854	0.153322	0.139679	0.143682	0.135395	0.121023	0.145621	0.104592	0.166351	Proteobacteria
Otu000135	0.074819	0.076006	0.065382	0.081154	0.076011	0.085724	0.078822	0.07398	0.057069	Proteobacteria
Otu000136	0.087102	0.079937	0.096587	0.089136	0.092639	0.094549	0.108214	0.122449	0.08014	Gemmatimonadetes
Otu000137	0.150754	0.153322	0.095101	0.105101	0.121143	0.138672	0.137605	0.132653	0.123853	Actinobacteria
Otu000138	0.14852	0.133665	0.135221	0.139691	0.141334	0.142454	0.125581	0.139031	0.145709	Actinobacteria
Otu000139	0.116136	0.102215	0.127792	0.10244	0.103328	0.086985	0.08283	0.105867	0.099568	Actinobacteria
Otu000140	0.104969	0.110077	0.096587	0.13703	0.108079	0.098331	0.156308	0.154337	0.12021	Gemmatimonadetes
Otu000141	0.205472	0.197877	0.156025	0.123726	0.175776	0.190359	0.187036	0.184949	0.152994	Actinobacteria
Otu000142	0.119486	0.125803	0.136707	0.134369	0.155586	0.144975	0.122909	0.131378	0.110496	Chloroflexi
Otu000143	0.155221	0.166426	0.12482	0.235479	0.152023	0.185316	0.189708	0.191327	0.194278	Proteobacteria
Otu000144	0.056951	0.045866	0.081727	0.082484	0.071261	0.050426	0.058783	0.086735	0.07164	Proteobacteria
Otu000145	0.164154	0.179531	0.158997	0.142352	0.146084	0.108416	0.157644	0.151786	0.145709	Proteobacteria
Otu000146	0.136237	0.128424	0.121848	0.131708	0.159149	0.150018	0.140277	0.125	0.152994	Proteobacteria
Otu000147	0.13847	0.150701	0.11739	0.149004	0.13302	0.11598	0.153637	0.116071	0.14328	Actinobacteria
Otu000148	0.113903	0.106146	0.101045	0.17162	0.146084	0.132369	0.173676	0.159439	0.14328	Proteobacteria
Otu000149	0.091569	0.114009	0.087671	0.098449	0.129457	0.142454	0.113557	0.090561	0.106853	Gemmatimonadetes
Otu000150	0.082635	0.129734	0.090643	0.163638	0.119955	0.089506	0.130925	0.085459	0.133566	Proteobacteria
Otu000151	0.179788	0.184773	0.18723	0.10377	0.161524	0.19414	0.070806	0.072704	0.169994	Acidobacteria
Otu000152	0.061418	0.043245	0.080241	0.059867	0.064135	0.051687	0.070806	0.080357	0.052212	Proteobacteria
Otu000153	0.096036	0.106146	0.102531	0.109092	0.099765	0.081942	0.097526	0.089286	0.105639	Proteobacteria
Otu000154	0.130653	0.14808	0.144137	0.154325	0.14846	0.171449	0.152301	0.117347	0.135995	Proteobacteria
Otu000155	0.043551	0.035382	0.032691	0.03592	0.028504	0.030256	0.034735	0.039541	0.037641	Gemmatimonadetes
Otu000156	0.097152	0.11925	0.092129	0.143682	0.152023	0.124805	0.126917	0.137755	0.140852	Proteobacteria
Otu000157	0.112786	0.150701	0.092129	0.110422	0.124706	0.123544	0.104206	0.076531	0.134781	Actinobacteria
Otu000158	0.078169	0.076006	0.075783	0.098449	0.087888	0.098331	0.085502	0.085459	0.084997	Gemmatimonadetes
Otu000159	0.147404	0.127113	0.105502	0.063859	0.099765	0.119762	0.077486	0.114796	0.123853	Actinobacteria
Otu000160	0.12507	0.035382	0.093615	0.098449	0.029692	0.098331	0.084166	0.109694	0.063141	Verrucomicrobia
Otu000161	0.194305	0.213602	0.144137	0.127717	0.159149	0.181534	0.146957	0.145408	0.179708	Actinobacteria
Otu000162	0.070352	0.077316	0.052008	0.095788	0.084325	0.059251	0.09619	0.079082	0.067997	Gemmatimonadetes
Otu000163	0.082635	0.098283	0.102531	0.071841	0.109266	0.085724	0.092182	0.075255	0.075283	Gemmatimonadetes
Otu000164	0.150754	0.134976	0.163455	0.107761	0.165087	0.137411	0.113557	0.132653	0.11171	Actinobacteria
Otu000165	0.060302	0.062901	0.044579	0.06785	0.076011	0.050426	0.062791	0.071429	0.049784	Proteobacteria
Otu000166	0.080402	0.0878	0.066868	0.087806	0.098577	0.09581	0.081494	0.071429	0.078926	Proteobacteria
Otu000167	0.079285	0.076006	0.086185	0.082484	0.08195	0.083203	0.084166	0.067602	0.074069	Proteobacteria
Otu000168	0.069235	0.073385	0.050522	0.086475	0.085513	0.055469	0.093518	0.05102	0.067997	Proteobacteria
Otu000169	0.098269	0.115319	0.11739	0.126387	0.119955	0.127326	0.105542	0.119898	0.117781	Gemmatimonadetes
Otu000170	0.078169	0.086489	0.148595	0.125057	0.097389	0.094549	0.10287	0.075255	0.116567	Proteobacteria
Otu000171	0.081519	0.064212	0.053494	0.117074	0.087888	0.093288	0.140277	0.11352	0.098353	Bacteroidetes
Otu000172	0.130653	0.163806	0.086185	0.095788	0.124706	0.166406	0.145621	0.114796	0.116567	Proteobacteria
Otu000173	0.184255	0.145459	0.173856	0.130378	0.157961	0.170188	0.124245	0.137755	0.171208	Actinobacteria
Otu000174	0.069235	0.074695	0.086185	0.071841	0.10214	0.080682	0.148293	0.065051	0.069212	Chloroflexi
Otu000175	0.093802	0.140218	0.104017	0.097118	0.128269	0.133629	0.101534	0.103316	0.100782	Chloroflexi
Otu000176	0.018984	0.003931	0.010402	0.022617	0.010689	0.010085	0.012024	0.008929	0.010928	Parcubacteria
Otu000177	0.044668	0.065522	0.044579	0.058537	0.054633	0.035298	0.065463	0.057398	0.070426	Bacteroidetes
Otu000178	0.078169	0.055039	0.072812	0.091797	0.0867	0.075639	0.07615	0.09949	0.058284	Proteobacteria
Otu000179	0.044668	0.038003	0.041607	0.050555	0.065322	0.049165	0.045423	0.039541	0.058284	Proteobacteria
Otu000180	0.080402	0.093042	0.084699	0.10111	0.104516	0.052947	0.10287	0.086735	0.105639	Proteobacteria
Otu000181	0.055835	0.078627	0.072812	0.087806	0.093826	0.084464	0.062791	0.0625	0.092282	Chloroflexi
Otu000182	0.063652	0.078627	0.041607	0.042572	0.073636	0.089506	0.057447	0.054847	0.074069	Proteobacteria
Otu000183	0.065885	0.082558	0.078755	0.071841	0.064135	0.068075	0.086838	0.068878	0.092282	Gemmatimonadetes
Otu000184	0.058068	0.069454	0.096587	0.105101	0.078387	0.042862	0.052103	0.079082	0.064355	Nitrospirae
Otu000185	0.094919	0.128424	0.087671	0.095788	0.085513	0.098331	0.140277	0.091837	0.110496	Actinobacteria
Otu000186	0.084869	0.091731	0.106988	0.091797	0.122331	0.093288	0.098862	0.098214	0.11171	Chloroflexi
Otu000187	0.092686	0.085179	0.083213	0.097118	0.103328	0.088246	0.120237	0.076531	0.083783	Proteobacteria
Otu000188	0.036851	0.05766	0.032691	0.065189	0.026129	0.046644	0.052103	0.047194	0.043713	Gemmatimonadetes
Otu000189	0.091569	0.093042	0.087671	0.095788	0.089076	0.069336	0.112221	0.094388	0.097139	Proteobacteria
Otu000190	0.036851	0.039313	0.040121	0.071841	0.065322	0.055469	0.044087	0.048469	0.04007	Proteobacteria
Otu000191	0.074819	0.05897	0.148595	0.086475	0.060572	0.0769	0.030727	0.094388	0.07164	Planctomycetes
Otu000192	0.044668	0.064212	0.049036	0.054546	0.064135	0.065554	0.045423	0.030612	0.049784	Proteobacteria
Otu000193	0.113903	0.11794	0.066868	0.159647	0.141334	0.11598	0.148293	0.133929	0.089854	Proteobacteria
Otu000194	0.043551	0.048486	0.056466	0.071841	0.0867	0.05799	0.072142	0.065051	0.053427	Gemmatimonadetes
Otu000195	0.142937	0.104836	0.077269	0.143682	0.152023	0.142454	0.149629	0.126276	0.097139	Proteobacteria
Otu000196	0.081519	0.023588	0.066868	0.090466	0.023754	0.075639	0.066798	0.086735	0.065569	Verrucomicrobia
Otu000197	0.158571	0.073385	0.169398	0.087806	0.040381	0.147496	0.100198	0.107143	0.137209	Verrucomicrobia
Otu000198	0.035734	0.036692	0.043093	0.062528	0.042756	0.049165	0.066798	0.065051	0.04007	Proteobacteria
Otu000199	0.096036	0.079937	0.071326	0.121065	0.078387	0.0769	0.100198	0.07398	0.081354	Acidobacteria
Otu000200	0.198772	0.077316	0.230322	0.167629	0.064135	0.144975	0.180356	0.146684	0.129924	Verrucomicrobia
Otu000201	0.13512	0.142838	0.095101	0.130378	0.111642	0.110937	0.108214	0.122449	0.115353	Chloroflexi
Otu000202	0.119486	0.11663	0.071326	0.155655	0.150835	0.126065	0.117565	0.177296	0.110496	Proteobacteria
Otu000203	0.107203	0.110077	0.126306	0.098449	0.099765	0.100852	0.101534	0.117347	0.108067	Actinobacteria
Otu000204	0.083752	0.085179	0.086185	0.154325	0.099765	0.080682	0.120237	0.081633	0.095925	Acidobacteria
Otu000205	0.077052	0.093042	0.068354	0.090466	0.080762	0.090767	0.085502	0.070153	0.094711	Bacteroidetes
Otu000206	0.014517	0.035382	0.029719	0.059867	0.022566	0.041602	0.025383	0.028061	0.032784	Proteobacteria
Otu000207	0.069235	0.034072	0.035663	0.089136	0.064135	0.030256	0.068134	0.07398	0.052212	Gemmatimonadetes
Otu000208	0.107203	0.056349	0.141165	0.071841	0.054633	0.09707	0.090846	0.090561	0.08014	Planctomycetes
Otu000209	0.051368	0.062901	0.06984	0.063859	0.077199	0.066815	0.041415	0.063776	0.054641	Planctomycetes
Otu000210	0.070352	0.078627	0.050522	0.082484	0.049882	0.070597	0.07615	0.054847	0.058284	Gemmatimonadetes
Otu000211	0.087102	0.108767	0.095101	0.110422	0.105703	0.083203	0.08951	0.086735	0.087425	Actinobacteria
Otu000212	0.087102	0.079937	0.056466	0.063859	0.08195	0.055469	0.058783	0.067602	0.070426	Actinobacteria
Otu000213	0.090452	0.062901	0.032691	0.070511	0.057008	0.036559	0.062791	0.052296	0.074069	Gemmatimonadetes
Otu000214	0.126186	0.103525	0.112932	0.150334	0.135395	0.141193	0.117565	0.145408	0.105639	Proteobacteria
Otu000215	0.096036	0.086489	0.078755	0.081154	0.070073	0.085724	0.094854	0.077806	0.08014	Actinobacteria
Otu000216	0.068118	0.086489	0.078755	0.093127	0.092639	0.07816	0.114893	0.110969	0.076497	Proteobacteria
Otu000217	0.078169	0.078627	0.112932	0.098449	0.096202	0.092028	0.121573	0.100765	0.074069	Proteobacteria
Otu000218	0.040201	0.055039	0.057952	0.049224	0.065322	0.051687	0.070806	0.057398	0.072854	Proteobacteria
Otu000219	0.094919	0.038003	0.060924	0.070511	0.028504	0.084464	0.065463	0.082908	0.066783	Verrucomicrobia
Otu000220	0.127303	0.157253	0.123334	0.110422	0.129457	0.131108	0.072142	0.09949	0.14328	Bacteroidetes
Otu000221	0.036851	0.048486	0.032691	0.071841	0.061759	0.05799	0.081494	0.05102	0.053427	Proteobacteria
Otu000222	0.035734	0.024898	0.023775	0.03592	0.053445	0.022692	0.030727	0.028061	0.044927	Parcubacteria
Otu000223	0.082635	0.082558	0.050522	0.091797	0.077199	0.09581	0.074814	0.089286	0.089854	Actinobacteria
Otu000224	0.037968	0.055039	0.078755	0.077163	0.092639	0.069336	0.064127	0.093112	0.074069	Gemmatimonadetes
Otu000225	0.171971	0.041934	0.157511	0.126387	0.05107	0.114719	0.152301	0.119898	0.152994	Verrucomicrobia
Otu000226	0.088219	0.138907	0.080241	0.075832	0.091451	0.07816	0.098862	0.096939	0.076497	Actinobacteria
Otu000227	0.062535	0.085179	0.075783	0.06785	0.076011	0.088246	0.08283	0.061224	0.11171	Actinobacteria
Otu000228	0.100503	0.085179	0.080241	0.082484	0.073636	0.103374	0.09619	0.061224	0.075283	Proteobacteria
Otu000229	0.042434	0.070764	0.04755	0.06918	0.062947	0.05799	0.06947	0.061224	0.057069	Proteobacteria
Otu000230	0.062535	0.077316	0.072812	0.077163	0.080762	0.071857	0.074814	0.068878	0.07164	Chlorobi
Otu000231	0.116136	0.077316	0.063896	0.095788	0.121143	0.090767	0.110885	0.104592	0.076497	Chloroflexi
Otu000232	0.022334	0.002621	0.010402	0.010643	0.003563	0.002521	0.010688	0.006378	0.010928	Armatimonadetes
Otu000233	0.081519	0.048486	0.115904	0.06918	0.052258	0.080682	0.033399	0.102041	0.055855	Parcubacteria
Otu000234	0.059185	0.047176	0.032691	0.055876	0.073636	0.061772	0.052103	0.076531	0.052212	Proteobacteria
Otu000235	0.069235	0.085179	0.089157	0.085145	0.077199	0.083203	0.085502	0.075255	0.081354	Acidobacteria
Otu000236	0.054718	0.055039	0.05498	0.083814	0.098577	0.085724	0.088174	0.084184	0.060712	Proteobacteria
Otu000237	0.061418	0.051107	0.040121	0.074502	0.080762	0.036559	0.074814	0.057398	0.067997	Proteobacteria
Otu000238	0.041318	0.040624	0.046064	0.051885	0.055821	0.047905	0.044087	0.076531	0.055855	Proteobacteria
Otu000239	0.052485	0.047176	0.040121	0.042572	0.058196	0.030256	0.042751	0.035714	0.055855	Proteobacteria
Otu000240	0.018984	0.009173	0.005944	0.015965	0.014252	0.013867	0.010688	0.034439	0.015785	Deinococcus-Thermus
Otu000241	0.027917	0.040624	0.029719	0.055876	0.033255	0.031516	0.033399	0.045918	0.055855	Proteobacteria
Otu000242	0.050251	0.011794	0.057952	0.031929	0.01544	0.036559	0.030727	0.022959	0.032784	Verrucomicrobia
Otu000243	0.051368	0.074695	0.090643	0.03592	0.083137	0.052947	0.040079	0.090561	0.060712	Planctomycetes
Otu000244	0.050251	0.062901	0.06984	0.051885	0.060572	0.051687	0.052103	0.048469	0.046141	Chloroflexi
Otu000245	0.068118	0.079937	0.072812	0.049224	0.064135	0.081942	0.080158	0.053571	0.052212	Proteobacteria
Otu000246	0.073702	0.06028	0.050522	0.070511	0.080762	0.069336	0.072142	0.040816	0.064355	Proteobacteria
Otu000247	0.064768	0.064212	0.084699	0.089136	0.072448	0.084464	0.10955	0.07398	0.101996	Proteobacteria
Otu000248	0.055835	0.048486	0.096587	0.078493	0.061759	0.059251	0.038743	0.063776	0.041284	Proteobacteria
Otu000249	0.113903	0.040624	0.139679	0.078493	0.070073	0.071857	0.090846	0.139031	0.099568	Planctomycetes
Otu000250	0.062535	0.072074	0.093615	0.075832	0.046319	0.05799	0.094854	0.071429	0.07164	Actinobacteria
Otu000251	0.071468	0.062901	0.040121	0.043903	0.068885	0.05799	0.045423	0.058673	0.060712	Proteobacteria
Otu000252	0.043551	0.02883	0.057952	0.03592	0.03563	0.040341	0.058783	0.061224	0.046141	Gemmatimonadetes
Otu000253	0.040201	0.047176	0.049036	0.058537	0.05107	0.036559	0.046759	0.05102	0.033999	Bacteroidetes
Otu000254	0.045784	0.064212	0.031205	0.057207	0.05107	0.063033	0.065463	0.061224	0.058284	Acidobacteria
Otu000255	0.062535	0.056349	0.049036	0.053216	0.053445	0.055469	0.060119	0.068878	0.061926	Acidobacteria
Otu000256	0.022334	0.027519	0.031205	0.042572	0.055821	0.030256	0.033399	0.039541	0.033999	Planctomycetes
Otu000257	0.070352	0.074695	0.141165	0.083814	0.091451	0.07816	0.06947	0.075255	0.065569	Chloroflexi
Otu000258	0.096036	0.061591	0.144137	0.070511	0.048695	0.102113	0.060119	0.071429	0.066783	Planctomycetes
Otu000259	0.036851	0.036692	0.037149	0.054546	0.017815	0.034038	0.040079	0.05102	0.032784	Gemmatimonadetes
Otu000260	0.055835	0.08911	0.06241	0.058537	0.084325	0.09707	0.110885	0.077806	0.046141	Actinobacteria
Otu000261	0.078169	0.077316	0.040121	0.111753	0.077199	0.0769	0.07615	0.098214	0.061926	Proteobacteria
Otu000262	0.103853	0.017036	0.084699	0.105101	0.029692	0.110937	0.092182	0.095663	0.049784	Armatimonadetes
Otu000263	0.025684	0.038003	0.025261	0.047894	0.042756	0.041602	0.049431	0.066327	0.041284	Proteobacteria
Otu000264	0.037968	0.068143	0.032691	0.014634	0.036818	0.051687	0.07615	0.063776	0.038856	Saccharibacteria
Otu000265	0.137353	0.174289	0.11739	0.1357	0.13777	0.166406	0.125581	0.160714	0.12871	Actinobacteria
Otu000266	0.139587	0.123182	0.133736	0.134369	0.150835	0.104634	0.125581	0.118622	0.139638	Chloroflexi
Otu000267	0.062535	0.041934	0.038635	0.051885	0.064135	0.030256	0.042751	0.044643	0.060712	Acidobacteria
Otu000268	0.044668	0.070764	0.05498	0.038581	0.06651	0.047905	0.045423	0.040816	0.04007	Proteobacteria
Otu000269	0.102736	0.124492	0.072812	0.062528	0.090263	0.090767	0.072142	0.067602	0.057069	Actinobacteria
Otu000270	0.072585	0.040624	0.096587	0.058537	0.041569	0.089506	0.049431	0.075255	0.049784	Planctomycetes
Otu000271	0.109436	0.05766	0.104017	0.051885	0.043944	0.13489	0.046759	0.091837	0.07164	Planctomycetes
Otu000272	0.052485	0.06028	0.059438	0.075832	0.062947	0.074378	0.064127	0.066327	0.04857	Gemmatimonadetes
Otu000273	0.046901	0.064212	0.083213	0.070511	0.070073	0.069336	0.054775	0.076531	0.072854	Chloroflexi
Otu000274	0.130653	0.027519	0.086185	0.070511	0.028504	0.109677	0.074814	0.076531	0.054641	Verrucomicrobia
Otu000275	0.068118	0.051107	0.050522	0.099779	0.123518	0.088246	0.085502	0.08801	0.101996	Bacteroidetes
Otu000276	0.043551	0.045866	0.06241	0.042572	0.045132	0.045383	0.049431	0.054847	0.057069	Proteobacteria
Otu000277	0.037968	0.032761	0.031205	0.059867	0.067698	0.041602	0.068134	0.065051	0.041284	Proteobacteria
Otu000278	0.063652	0.078627	0.057952	0.059867	0.043944	0.044123	0.038743	0.054847	0.061926	Proteobacteria
Otu000279	0.120603	0.134976	0.147109	0.125057	0.136583	0.129847	0.140277	0.123724	0.122638	Actinobacteria
Otu000280	0.074819	0.111388	0.080241	0.098449	0.048695	0.086985	0.058783	0.056122	0.070426	Acidobacteria
Otu000281	0.079285	0.072074	0.068354	0.058537	0.083137	0.071857	0.10287	0.086735	0.066783	Saccharibacteria
Otu000282	0.064768	0.081248	0.05498	0.075832	0.072448	0.063033	0.060119	0.075255	0.084997	Proteobacteria
Otu000283	0.040201	0.02883	0.020803	0.077163	0.05107	0.03782	0.044087	0.034439	0.049784	Bacteroidetes
Otu000284	0.071468	0.06028	0.034177	0.049224	0.079574	0.084464	0.033399	0.117347	0.077711	Planctomycetes
Otu000285	0.0134	0.018346	0.026747	0.026608	0.023754	0.01891	0.037407	0.010204	0.025499	Proteobacteria
Otu000286	0.058068	0.044555	0.044579	0.058537	0.046319	0.032777	0.041415	0.044643	0.036427	Proteobacteria
Otu000287	0.065885	0.081248	0.044579	0.045233	0.223283	0.050426	0.054775	0.045918	0.053427	Euryarchaeota
Otu000288	0.063652	0.070764	0.056466	0.06785	0.060572	0.051687	0.073478	0.052296	0.047355	Proteobacteria
Otu000289	0.032384	0.019657	0.049036	0.030599	0.03088	0.042862	0.054775	0.077806	0.041284	Planctomycetes
Otu000290	0.043551	0.052418	0.040121	0.066519	0.127081	0.066815	0.066798	0.068878	0.076497	Bacteroidetes
Otu000291	0.042434	0.034072	0.026747	0.027938	0.040381	0.042862	0.053439	0.042092	0.037641	Proteobacteria
Otu000292	0.031267	0.086489	0.059438	0.050555	0.060572	0.041602	0.058783	0.047194	0.038856	Parcubacteria
Otu000293	0.045784	0.072074	0.025261	0.051885	0.041569	0.050426	0.046759	0.052296	0.038856	Proteobacteria
Otu000294	0.072585	0.068143	0.052008	0.10111	0.078387	0.041602	0.073478	0.072704	0.064355	Proteobacteria
Otu000295	0.132887	0.114009	0.078755	0.099779	0.093826	0.108416	0.10955	0.085459	0.074069	Actinobacteria
Otu000296	0.030151	0.044555	0.029719	0.066519	0.047507	0.047905	0.057447	0.047194	0.04857	Proteobacteria
Otu000297	0.059185	0.038003	0.063896	0.054546	0.080762	0.047905	0.057447	0.059949	0.050998	Proteobacteria
Otu000298	0.052485	0.062901	0.099559	0.115744	0.052258	0.068075	0.093518	0.076531	0.069212	Acidobacteria
Otu000299	0.040201	0.034072	0.056466	0.079823	0.052258	0.02017	0.064127	0.058673	0.042498	Gemmatimonadetes
Otu000300	0.031267	0.023588	0.031205	0.051885	0.022566	0.022692	0.040079	0.040816	0.026713	Bacteroidetes
Otu000301	0.085985	0.103525	0.065382	0.081154	0.090263	0.100852	0.085502	0.07398	0.082568	Actinobacteria
fungi
ID	T2-1	T2-2	T2-3	T2-4	T2-5	T2-6	T2-7	T2-8	T2-9	Order
Otu000002	14.6444	18.6762	18.9414	9.5045	14.5021	14.244	12.0266	15.5738	15.9765	Sordariales
Otu000004	7.03329	5.54868	5.22066	6.34572	3.66325	9.31742	6.65508	5.5885	2.49783	Agaricales
Otu000005	12.9282	8.52589	7.09274	17.0199	7.33573	8.29326	9.57528	8.96804	8.40228	Agaricales
Otu000006	5.91541	2.87814	5.37857	4.12414	5.19044	8.8414	3.58733	6.4154	11.4235	Agaricales
Otu000008	7.08232	8.73059	7.52739	11.6927	11.0413	5.13521	8.09164	5.66843	12.6234	Agaricales
Otu000009	0.915109	1.77016	1.92499	1.49495	1.88281	4.3957	1.23199	1.32537	1.43972	Agaricales
Otu000010	2.80629	5.37312	6.48554	4.1158	6.40818	2.91957	6.17894	4.90765	4.36065	Sordariales
Otu000011	0.221985	0.272444	0.27837	0.206416	0.113154	0.356772	0.227207	0.257226	0.269241	Microascales
Otu000013	2.29672	2.50153	2.29371	1.72743	3.43463	2.53779	1.81584	2.73212	2.73615	Sordariales
Otu000014	3.11641	1.97558	4.57927	3.02222	2.62331	2.72435	3.14016	2.99807	2.83193
Otu000015	6.20498	5.57344	6.43507	7.54876	5.21815	6.63057	6.91306	5.90603	5.08466	Agaricales
Otu000016	0.791195	1.47659	0.765111	1.20409	1.06688	0.788553	1.92175	2.38189	0.894453	Sordariales
Otu000018	0.731557	0.317608	0.308486	0.440979	2.04677	0.095203	1.22837	0.940257	0.106339
Otu000019	4.00501	1.22745	2.71207	4.2826	2.33081	2.71281	2.9374	4.104	2.85456
Otu000020	0.982036	1.91439	0.30523	0.282518	0.789765	1.19822	1.04008	0.799291	0.692334
Otu000021	3.84863	3.86666	4.48648	5.33553	7.39962	4.83806	8.05	5.96416	5.0658	Agaricales
Otu000022	1.27956	1.24494	0.221394	0.18348	0.040797	1.36073	1.58321	0.728808	0.719484
Otu000023	0.171624	0.240392	0.114767	0.277306	0.139325	0.121168	0.245311	0.092282	0.141031	Hypocreales
Otu000026	0.473789	0.675282	2.26847	0.327346	0.452614	0.428896	0.707872	0.635073	0.820544	Sordariales
Otu000027	0.774629	0.715347	2.3165	0.817322	0.916005	0.543332	1.37773	0.733168	0.598816	Xylariales
Otu000028	2.71551	1.0213	0.610461	1.21556	1.26624	1.329	1.53976	1.49395	1.14031	Pleosporales
Otu000029	0.110661	0.117282	0.300347	0.015638	0.016165	0.030773	0.06427	0.076296	0.058826	Agaricales
Otu000030	0.657341	0.378799	0.775692	0.351323	0.140095	0.240412	0.30777	0.789845	0.220219
Otu000031	0.094095	0.065561	0.087092	0.084443	0.011546	0.092318	0.040734	0.106814	0.015838	Hypocreales
Otu000032	0.307466	0.743757	0.068372	0.335686	0.27942	0.228873	0.076943	0.801471	0.036955	Capnodiales
Otu000033	0.444633	0.179929	0.10093	0.044828	0.022323	0.027888	0.110435	0.125707	0.029413	Onygenales
Otu000034	0.205419	0.353303	0.166859	0.193906	0.176273	0.172135	0.401912	0.402552	0.309212	Agaricales
Otu000035	0.968783	0.19377	0.270231	0.673457	0.491102	0.767396	0.529546	0.432344	0.748897	Pleosporales
Otu000038	0.073553	0.134765	0.113139	0.026063	0.210142	0.184637	0.028061	0.104634	0.246616	Hypocreales
Otu000040	0.626197	1.00236	0.175813	0.814195	0.842109	1.56749	0.687052	0.917005	0.383122	Sordariales
Otu000041	0.796496	1.19322	0.187208	0.480594	1.01068	1.09147	0.849084	1.3726	1.47517	Sordariales
Otu000042	0.0603	1.7636	0.035814	0.038573	1.1146	1.1636	0.266131	0.130793	0.067876
Otu000043	0.728906	0.815146	0.18151	0.259583	0.163957	0.379852	0.452603	0.315357	0.199103	Microascales
Otu000044	0.693786	0.448731	0.443602	0.391981	0.380257	0.270223	0.697914	0.594382	0.320525
Otu000045	0.285599	0.349661	0.039883	0.329431	0.479555	0.399085	0.639981	0.582029	0.220219
Otu000046	0.823664	1.07011	0.11965	0.114675	0.263255	0.457745	0.176515	0.699016	0.353709	Pleosporales
Otu000047	0.146444	0.429063	0.206743	0.052125	0.24709	0.059622	0.033493	0.067576	0.144048	Capnodiales
Otu000048	0.554632	0.625018	0.109069	0.226223	0.440298	0.45486	0.304149	0.37276	0.404238	Eurotiales
Otu000049	0.119938	0.155162	0.24744	0.360706	0.193977	0.292341	0.234449	0.178024	0.175723
Otu000051	0.019879	0.310324	0.014651	0.031275	0.073896	0.051929	0.061554	0.013806	0.012067
Otu000052	0.282948	0.842828	1.04511	0.086528	0.586551	0.286572	0.248932	0.192556	0.182511	Sordariales
Otu000053	0.455898	0.286285	0.68046	0.687009	0.666605	1.5396	0.293287	0.757873	0.674234	Sordariales
Otu000055	0.036445	0.134765	0.045581	0.001043	0.350237	0.01154	0.099573	0.049411	0.055055
Otu000057	0.002651	0.013112	0.021977	0.310666	0.006158	0.00577	0.011768	0.002907	0.013575
Otu000058	0.049036	0.42542	0.007326	0.802727	0.330993	0.225988	0.185567	0.224528	0.124439	Sordariales
Otu000059	0.070903	0.139864	0.019535	0.144908	0.288657	0.284648	0.012673	0.135879	0.230024
Otu000060	0.696437	0.074303	0.021163	0.074018	0.200905	0.184637	0.253458	0.158405	0.044496	Onygenales
Otu000061	0.32602	1.63248	1.16476	1.0352	0.65198	0.399085	0.169274	0.531165	0.107093	Sordariales
Otu000062	0.233913	0.419593	0.288951	0.596312	0.539596	0.528907	0.429973	0.117714	0.465327
Otu000063	0.094095	0.053178	0.028488	0.260626	0.137016	0.010578	0.39286	0.12934	0.046005	Sordariales
Otu000065	0.025843	0.026953	0.029302	0.001043	0.011546	0.001923	0.009957	0.013079	0.006033	Agaricales
Otu000066	0.541379	0.78018	0.439532	0.272093	0.206293	0.325038	0.037113	0.341515	0.514348	Sordariales
Otu000067	0.053011	0.158076	0.045581	0.110505	0.040027	0.300035	0.026251	0.233974	0.526415	Hypocreales
Otu000069	0.005964	0.032052	0.025232	0.006255	0.103147	0.01154	0.476139	0.297917	0.008296	Orbiliales
Otu000070	0.024518	0.142778	0.240115	0.337771	0.038488	0.034619	0.047071	0.073389	0.028659	Sordariales
Otu000072	0.204094	0.019668	0.012209	0.013553	0.010007	0.01154	0.469802	0.450509	1.9782
Otu000073	0.037771	0.024768	0.042325	0.103208	0.302512	0.136554	0.103194	0.059583	0.087484	Sordariales
Otu000074	0.009277	0.016755	0.017907	0	0.00077	0.000962	0	0.002907	0.005279
Otu000075	0.024518	0.110726	0.014651	0.428469	0.611953	0.080779	0.144833	0.208542	0.276783	Sordariales
Otu000076	0.535415	0.310324	3.29486	0.07089	0.338691	0.133669	0.058838	0.068303	0.127456	Agaricales
Otu000078	0.2909	0.105627	0.015465	0.009383	0.039257	0.175982	0.19643	0.223801	0.047513	Sordariales
Otu000080	0.015903	0.01894	0.020349	0	0.014625	0	0.002716	0	0	Pezizales
Otu000082	0.019217	0.054634	0.022791	0.007298	0	0.00577	0.012673	0.050864	0.046759	Microascales
Otu000083	0.046385	0.305953	0.027674	0.018765	0.008467	0.056737	0.005431	0.011626	0.191561	Microascales
Otu000084	0.045722	0.553629	0.027674	0.925743	0.789765	0.501019	0.749511	0.516633	0.214186	Sordariales
Otu000085	0.018554	0.029138	0.021977	0.021893	0.021553	0.024041	0.249837	0.009446	0.011313
Otu000086	0.33596	0.219995	0.363021	0.702647	0.070817	0.792399	0.070606	0.252867	0.188544
Otu000087	0.014578	0.034238	0.020349	0.002085	0.028481	0.001923	0.012673	0.000727	0.040726	Hypocreales
Otu000088	0.237226	0.040065	0.056162	0.028148	0.338691	0.002885	0.012673	0.021799	0.013575	Microascales
Otu000089	0.117288	0.035695	0.058604	0.017723	0.117772	0.019233	0.101383	0.017439	0.05958	Hypocreales
Otu000092	0.011265	0.010927	0.019535	0.006255	0.003079	0	0.006336	0	0.000754
Otu000093	0.088794	0.058277	0.292207	0.059423	0.035409	0.225988	0.011768	0.030518	0.064859	Cystofilobasidiales
Otu000094	0.49897	0.092514	0.036628	0.019808	0.027711	0.01731	0.029872	0.192556	0.140277	Eurotiales
Otu000096	0.042409	0.011655	0.00407	0.019808	0.067738	0.092318	0.005431	0.00436	0.305441
Otu000097	0.043734	0.112911	0.009767	0.031275	0.095449	0.07597	0.309581	0.397466	0.064105	Pleosporales
Otu000098	0.521499	0.019668	0.112325	0.115718	0.033099	0.031734	0.238069	0.06249	0.120668	Eurotiales
Otu000100	0.287587	0.04735	0.080581	0.013553	0.027711	0.034619	0.124013	0.667771	0.023379	Sordariales
Otu000101	0.138492	0.179929	0.376044	0.01668	0.057731	0.537562	0.063364	0.648879	0.28885	Sordariales
Otu000102	0.038433	0.042979	1.80289	0.001043	0.016165	0.00577	0.253458	0.007993	0.011313	Eurotiales
Otu000103	0.041746	0.011655	0.017907	0.015638	0.022323	0.064431	0.049786	0.023979	0.044496
Otu000104	0.001988	0.003642	0.013837	0.00417	0.010007	0.004808	0.00181	0.001453	0.006788
Otu000105	0.109999	0.052449	0.279998	0.03336	0.260946	0.012501	0.160222	0.051591	0.017346
Otu000106	0.024518	0.024768	0.019535	0.032318	0.00154	0.001923	0.128539	0.001453	0.002263	Spizellomycetales
Otu000107	0.029156	0.102713	0.013837	0.01668	0.052343	0.066354	0.017199	0.016712	0.011313	Hypocreales
Otu000108	0.156384	0.068475	0.183952	0.032318	0.083133	0.18079	0.368419	0.24342	0.17874	Pleosporales
Otu000109	0.104697	0.012384	0.021163	0.021893	0.024632	0.122129	0.002716	0.00218	0.033184	Sordariales
Otu000110	0.021867	0.114368	0.022791	0.014595	0.018474	0.242336	0.02082	0.010173	0.021117	Microascales
Otu000111	0.019879	0.01894	0.191278	0.005213	0.007698	0.039428	0.008147	0.013806	0.002263	Microascales
Otu000112	0.003313	0.0947	0.007326	0.013553	0.269413	0.172135	0.003621	0.011626	0.003017	Sordariales
Otu000113	0.123914	0.050264	0.013023	0	0.003079	0.055776	0.005431	0.214355	0.012821	Onygenales
Otu000114	0.050361	0.22218	0.170115	0.015638	0.086212	0.059622	0.077848	0.058857	0.034692	Eurotiales
Otu000116	0.007952	0.232379	0.052907	0.005213	0.043876	0.007693	0.009052	0.005813	0.0181	Sordariales
Otu000118	0.001325	0.00947	0.013837	0.005213	0.00154	0.003847	0.00181	0.001453	0.006033	Pleosporales
Otu000119	0.011265	0.032781	0.007326	0.101123	0.002309	0.037504	0.006336	0.138059	0.023379	Onygenales
Otu000120	0.08283	0.014569	0.005698	0.178268	0.053883	0.016348	0.016294	0.027612	0.003017	Eurotiales
Otu000121	0.083493	0.035695	0.054535	0.288773	0.353316	0.045198	0.269752	0.135879	0.181002	Sordariales
Otu000122	0.02253	0.013841	0.004884	0.360706	0.002309	0.00577	0.025346	0.000727	0.008296
Otu000123	0.007289	0.005099	0.000814	0.009383	0.013856	0.025003	0.257079	0.181657	0.005279	Arachnomycetales
Otu000124	0.053674	0.252047	0.161976	0.011468	0.020014	0.102896	0.106814	0.214355	0.270749	Sordariales
Otu000125	0.063614	0.038608	0.001628	0.114675	0.228616	0.461592	0.195525	0.268852	0.085222
Otu000126	0.002651	0.008013	0.017093	0	0.148562	0.001923	0.006336	0.039238	0.044496	Sordariales
Otu000127	0.037771	0.211982	0.005698	0.059423	0.213221	0.007693	0.00181	0.098821	0.015084	Eurotiales
Otu000128	0.021867	0.174102	0.439532	0.005213	0.022323	0.01154	0.093236	0.055224	0.116143	Tremellales
Otu000129	0.005301	0.39701	0.012209	0	0.003849	0.007693	0	0.003633	0.002263	Onygenales
Otu000130	0.263732	0.005099	0.006512	0.057338	0	0.001923	0.000905	0.007993	0.003017	Pezizales
Otu000131	0.007289	0.037151	0.010581	0.009383	0.019244	0.045198	0.089615	0.014533	0.046759	Eurotiales
Otu000132	0.182889	0.057548	0.020349	0.168885	0.168576	0.0702	0.084184	0.108994	0.024888	Eurotiales
Otu000133	0.017891	0.002185	0.045581	0.019808	0.183201	0.019233	0.989391	0.326256	0.239074	Spizellomycetales
Otu000134	0.023192	0.044436	0.013837	0.011468	0.004619	0.003847	0.013578	0.015986	0.012067
Otu000135	0.003313	0.005828	0.014651	0	0	0.004808	0.002716	0.001453	0
Otu000136	0.007952	0.010198	0.00407	0.009383	0.076205	0.208678	0.096857	0.010173	0.04148	Onygenales
Otu000138	0.005301	0.004371	0.004884	0.065678	0.06081	0.069239	0.110435	0.053044	0.019609	Eurotiales
Otu000139	0.024518	0.013112	0.014651	0.003128	0.073126	0.004808	0.006336	0.078476	0.085976
Otu000140	0.232587	0.012384	0.011395	0.226223	0.008467	0.006732	0.02263	0.077749	0.76021	Sordariales
Otu000141	0	0.002185	0.006512	0.009383	0.003079	0.027888	0.038019	0.001453	0.004525	Sordariales
Otu000142	0.045722	0.013112	0.13186	0.009383	0.002309	0.039428	0.009957	0.079202	0.053547	Microascales
Otu000143	0.090782	0.010198	0.196161	0.001043	0.00154	0.054814	0.010862	0.045778	0.001508	Sordariales
Otu000144	0.003313	0.002185	0.010581	0.002085	0.00077	0.000962	0.005431	0.00218	0
Otu000146	0.01259	0.011655	0.007326	0.042743	0.015395	0.042313	0.006336	0.005086	0.013575
Otu000147	0.003313	0.006556	0.010581	0.00417	0.00154	0.097127	0.005431	0.052317	0.002263	Arachnomycetales
Otu000149	0.054337	0.008013	0.001628	0.02502	0.010777	0.046159	0.005431	0.005086	0.013575	Sordariales
Otu000151	0.005964	0.038608	0.124534	0.010425	0.020014	0.181752	0.030777	0.00218	0.225499	Erysiphales
Otu000152	0.333972	0.002914	0.004884	0	0.003079	0.000962	0.029872	0.111901	0.04148	Pleosporales
Otu000153	0.005301	0.006556	0.010581	0.001043	0.013086	0.010578	0.003621	0.018166	0.011313	Onygenales
Otu000154	0.010602	0.008742	0.034186	0.005213	0.00154	0.008655	0.013578	0.161311	0.060334	Onygenales
Otu000155	0.184215	0.026225	0.035	0.471211	0.227847	0.145209	0.005431	0.007993	0.021871
Otu000156	0.027168	0.013841	0.017907	0.003128	0.010777	0.062507	0.019009	0.00436	0.013575	Hypocreales
Otu000157	0.000663	0.001457	0.000814	0.172013	0.016935	0.002885	0.014483	0.023979	0.081451	Sordariales
Otu000158	0.017229	0.125295	0.006512	0.009383	0.110844	0.001923	0.009052	0.000727	0.038463
Otu000159	0.310779	0.115825	0.00407	0.047955	0.150871	0.100973	0.008147	0.135879	0.079943
Otu000160	0.021867	0.006556	0.000814	0.093825	0.010007	0.032696	0.391049	0.190377	0.022625
Otu000161	0.014578	0.005828	0.005698	0.001043	0.006158	0.000962	0.008147	0.083562	0.142539	Onygenales
Otu000162	0.003313	0.005828	0.013837	0.540016	0.003079	0.002885	0.007242	0.00218	0.012067	Eurotiales
Otu000163	0	0	0.001628	0.00417	0	0.00577	0	0	0
Otu000165	0.001325	0.002185	0.002442	0	0.011546	0.001923	0.038924	0.00872	0.013575
Otu000166	0.020542	0.006556	0.001628	0.044828	0.002309	0.014425	0.00181	0.007266	0.236811	Onygenales
Otu000167	0.017891	0.004371	0.010581	0.009383	0.026172	0.057699	0.091426	0.031245	0.003017
Otu000168	0.023192	0.024039	0.03093	0.039615	0.027711	0.040389	0.038019	0.036331	0.025642
Otu000169	0	0	0	0.011468	1.37093	0.016348	0.015389	0.011626	0.012067	Rhizophlyctidales
Otu000170	0.002651	0.002914	0.00407	0.007298	0.073126	0.01154	0.002716	0.013079	0.027905	Hypocreales
Otu000171	0.001988	0.001457	0.008953	0.002085	0	0.003847	0.000905	0.003633	0.002263	Agaricales
Otu000172	0.078192	0.002914	0.002442	0	0.00154	0	0	0	0.000754	Pleosporales
Otu000174	0.004638	0.177744	0.002442	0.00417	0	0.00577	0.477044	0.005813	0.004525	Xylariales
Otu000175	0	0	0.000814	0	0.015395	0	0	0	0.000754	Sordariales
Otu000177	0.005301	0.002914	0.012209	0.001043	0.002309	0	0.009957	0	0
Otu000178	0.00994	0.182843	0.005698	0.003128	0.00077	0	0.23988	0.002907	0.012821	Sordariales
Otu000179	0.041084	0.018211	0.002442	0.003128	0.002309	0.000962	0.000905	0.037058	0.058826	Spizellomycetales
Otu000180	0	0.000728	0.004884	0.001043	0.00077	0.003847	0.002716	0.001453	0
Otu000181	0.013253	0.93607	0.008953	0	0	0.008655	0.00181	0.043598	0.015838	Sordariales
Otu000183	0.011928	0.083773	0.011395	0.002085	0.076205	0.003847	0.00181	0.023979	0.026396
Otu000184	0.006626	0.033509	0.000814	0	0	0.002885	0.000905	0.005086	0	Hypocreales
Otu000185	0.02253	0.002914	0.006512	0.003128	0.003079	0.001923	0.004526	0.020346	0.012821
Otu000187	0.047048	0.042979	0.008953	0.01251	0.027711	0.013463	0.028967	0.050864	0.04148
Otu000188	0.117288	0.002185	0.002442	0.001043	0.008467	0.001923	0.003621	0.00872	0.025642	Onygenales
Otu000191	0.001988	0.001457	0.006512	0	0.00077	0.001923	0.002716	0.001453	0.012821	Microascales
Otu000192	0.145781	0.059734	0.009767	0.00834	0.040027	0.060584	0.047071	0.047957	0.007542
Otu000193	0	0.002914	0.00407	0.07506	0.016935	0.003847	0.00181	0.002907	0.008296	Cantharellales
Otu000194	0.097408	0.141321	0.006512	0.03336	0.177043	0.157711	0.183757	0.106814	0.179494	Agaricales
Otu000196	0.000663	0.016026	0.002442	0.013553	0.008467	0.002885	0.018104	0.011626	0.012821
Otu000197	0.002651	0.14205	0.001628	0.001043	0.313289	0.003847	0.003621	0.001453	0.037709	Pezizales
Otu000198	0.041746	0.033509	0.046395	0.044828	0.005388	0.097127	0.010862	0.095188	0.157623	Sordariales
Otu000199	0	0	0	0.007298	0	0	0	0	0	Hypocreales
Otu000200	0.005301	0.016755	0.004884	0.006255	0	0.002885	0	0	0.005279	Tremellales
Otu000201	0.149094	0.016755	0.001628	0.118845	0.120851	0.00577	0.178326	0.010899	0.073909
Otu000202	0.006626	0.005828	0.001628	0.003128	0	0.000962	0.00181	0	0
Otu000203	0.000663	0.042251	0.002442	0	0.003079	0.010578	0.007242	0	0.012067	Eurotiales
Otu000204	0.018554	0.115097	0.017907	0.001043	0.00154	0.002885	0.004526	0.058857	0.035446	Eurotiales
Otu000205	0.005964	0.008013	0.000814	0.010425	0	0	0	0	0	Onygenales
Otu000206	0.007952	0.005099	0.00407	0.002085	0.003079	0.001923	0.003621	0.005813	0.003771	Agaricales
Otu000207	0.053011	0.010927	0.00407	0	0.017704	0.042313	0	0.007993	0.027905	Hypocreales
Otu000208	0.002651	0.396282	0.00407	0.00417	0.003849	0.00577	0.267036	0.031245	0.038463	Sordariales
Otu000211	0	0.002185	0.001628	0.001043	0	0	0.002716	0	0.001508
Otu000212	0	0.000728	0.003256	0	0	0	0	0	0	Hypocreales
Otu000213	0.416139	0.006556	0.005698	0.001043	0.056192	0.004808	0.113151	0.023979	0.003017	Coniochaetales
Otu000214	0.00994	0.023311	0.008139	0.002085	0.014625	0.006732	0.023535	0.031245	0.003017	Branch06
Otu000215	0.135842	0.005099	0.001628	0.184523	0.00077	0.037504	0.004526	0.00872	0.000754	Agaricales
Otu000216	0.001325	0.006556	0.000814	0.001043	0.037718	0	0.00181	0.000727	0.003771	Onygenales
Otu000217	0.004638	0.005828	0.894529	0	0	0	0	0	0	Pezizales
Otu000218	0	0.006556	0.000814	0.01251	0.00077	0	0.000905	0	0.003771
Otu000219	0	0.001457	0.000814	0.007298	0	0	0.000905	0.002907	0.076926	Microascales
Otu000220	0.026506	0.042251	0.00407	0	0.00077	0.010578	0.003621	0.043598	0.000754	Sordariales
Otu000221	0.127227	0.003642	0.004884	0.001043	0	0.000962	0	0.00218	0
Otu000222	0.015903	0.007285	0.009767	0.002085	0	0.003847	0.000905	0.000727	0.04148
Otu000223	0.007289	0.005828	0.002442	0	0.014625	0.028849	0.000905	0	0.009804
Otu000225	0	0	0	0.211628	0.00077	0	0.003621	0.000727	0.001508
Otu000228	0.001988	0.000728	0.001628	0.005213	0.344849	0.000962	0.000905	0.000727	0.003017	Hypocreales
Otu000229	0.259093	0.005828	0.007326	0.006255	0	0	0	0.003633	0
Otu000230	0.000663	0.002185	0.000814	0.00834	0.043106	0.003847	0.003621	0.00218	0.000754
Otu000231	0.000663	0.04735	0.004884	0.001043	0.002309	0	0.000905	0.039238	0.024134	Eurotiales
Otu000232	0	0.004371	0.002442	0.001043	0	0	0	0	0.005279	Agaricales
Otu000233	0.005301	0.000728	0.000814	0.001043	0	0	0	0.005086	0	Microascales
Otu000234	0.001988	0.150063	0.003256	0	0	0.010578	0	0.093008	0.002263
Otu000235	0.000663	0.003642	0	0.00417	0.002309	0	0	0.014533	0.003017
Otu000236	0	0.001457	0.002442	0.003128	0	0	0	0	0.064859	Onygenales
Otu000237	0.005301	0.002185	0.00407	0	0	0	0.007242	0	0.000754
Otu000238	0.003313	0.241849	0.003256	0.001043	0	0.001923	0.000905	0	0.003017	Sordariales
Otu000239	0	0	0	0.001043	0.00077	0	0	0	0
Otu000241	0.001325	0.001457	0	0	0	0	0	0.001453	0.003771	Sordariales
Otu000243	0.001325	0.005828	0	0	0.003079	0.047121	0.000905	0.000727	0.003771	Agaricales
Otu000245	0.015903	0.01894	0.001628	0.035445	0.016165	0.002885	0.003621	0.055224	0.002263
Otu000246	0.002651	0.002185	0.039069	0.003128	0.003079	0.012501	0.00181	0.067576	0.02715	Hypocreales
Otu000248	0.004638	0.002185	0.001628	0.00417	0.043876	0.01154	0.095952	0.17875	0.015084	Pleosporales
Otu000249	0.008614	0	0	0	0	0	0.000905	0.037785	0.001508
Otu000250	0.043734	0	0.001628	0.001043	0.06235	0.016348	0.017199	0.00218	0.006033	Sordariales
Otu000253	0	0.001457	0.000814	0	0.00077	0.000962	0	0	0.000754
Otu000254	0.003313	0	0.000814	0.001043	0.00154	0.057699	0.005431	0.031972	0
Otu000256	0.01259	0.00947	0.004884	0.006255	0.002309	0.010578	0.006336	0.00218	0.001508	Microascales
Otu000257	0.037108	0.000728	0.001628	0.001043	0.00154	0.001923	0.011768	0.00218	0.003017	Agaricales
Otu000259	0.001988	0.002185	0.002442	0.001043	0.004619	0	0	0.001453	0.000754	Filobasidiales
Otu000261	0.001325	0.001457	0.003256	0	0	0	0.003621	0	0
Otu000262	0.021205	0.012384	0.048023	0	0.168576	0.008655	0.009957	0.095915	0.046759	Agaricales
Otu000263	0	0.000728	0	0.002085	0.006158	0.001923	0	0.013079	0	Hypocreales
Otu000265	0	0.001457	0.000814	0	0.00077	0	0	0	0.000754	Spizellomycetales
Otu000266	0.000663	0.000728	0	0.015638	0.00154	0.154826	0.010862	0.075569	0.006033	Spizellomycetales
Otu000267	0.035783	0.008013	0	0	0.081594	0.000962	0.005431	0.001453	0.008296	Xylariales
Otu000268	0.035783	0.01894	0.136743	0.021893	0	0.002885	0.00181	0.092282	0.058826	Onygenales
Otu000269	0.007952	0.013112	0.004884	0.001043	0.003079	0	0.009052	0.007266	0.012821
Otu000270	0.058975	0.002914	0.001628	0.001043	0.00077	0.001923	0	0.000727	0.000754	Thelebolales
Otu000271	0	0.001457	0	0.003128	0.003079	0	0	0	0.003017	Pleosporales
Otu000272	0.000663	0	0.001628	0.030233	0.171655	0.018271	0.030777	0.010899	0.001508
Otu000273	0	0	0	0.001043	0.00154	0.112513	0	0	0.000754
Otu000274	0	0.003642	0.004884	0	0.00077	0	0	0	0.007542
Otu000275	0.000663	0.002914	0.002442	0.001043	0	0	0.000905	0	0.000754
Otu000276	0.178913	0.019668	0.005698	0.003128	0	0	0.000905	0.00218	0	Eurotiales
Otu000278	0.046385	0	0.00407	0.002085	0.008467	0.111551	0.010862	0	0.001508	Eurotiales
Otu000279	0.019879	0	0.002442	0	0	0.001923	0	0.009446	0.012821	Sordariales
Otu000280	0	0	0.002442	0.011468	0	0	0	0.001453	0	Sordariales
Otu000281	0.014578	0.003642	0.00407	0	0.002309	0.002885	0.00181	0.063217	0.003017	Arachnomycetales
Otu000282	0.006626	0.005099	0.004884	0	0	0.00577	0	0	0	Onygenales
Otu000284	0.003976	0.002185	0.002442	0.002085	0.00154	0	0	0	0
Otu000285	0.000663	0.000728	0.002442	0	0.00077	0	0.00181	0.05813	0.001508	Eurotiales
Otu000287	0	0	0.002442	0	0	0	0	0	0
Otu000288	0	0.001457	0.017907	0	0.00077	0.001923	0.000905	0.001453	0.000754	Eurotiales
Otu000290	0	0.002185	0	0.005213	0	0	0	0	0
Otu000291	0	0	0.00407	0	0	0	0	0	0	Hypocreales
Otu000293	0.000663	0.007285	0	0.003128	0	0	0	0	0	Hypocreales
Otu000294	0.031807	0.001457	0.000814	0	0	0.001923	0	0.000727	0.000754	Hypocreales
Otu000295	0	0.000728	0.000814	0	0	0.001923	0.005431	0	0.003771	Hypocreales
Otu000296	0.017891	0.000728	0.000814	0.005213	0.162418	0.119245	0.00181	0.003633	0.043742	Pleosporales
Otu000297	0.004638	0.005828	0.008139	0.01251	0.005388	0.010578	0.011768	0.00436	0.006033
Otu000298	0.000663	0.000728	0.003256	0	0.00077	0.016348	0.000905	0	0.001508	Sordariales
Otu000299	0	0	0	0.551484	0.00077	0.000962	0	0.000727	0
Otu000300	0.001988	0.002914	0.153836	0	0	0	0	0	0	Hypocreales
Otu000301	0	0	0	0	0	0	0.006336	0	0	Hypocreales
Otu000303	0	0.040794	0	0	0.003079	0.065392	0.009957	0.018892	0
Otu000304	0.002651	0.002914	0.008139	0	0.00154	0	0	0	0.006033	Pleosporales
Otu000308	0	0.000728	0.001628	0	0.00077	0.000962	0.000905	0	0.000754
Otu000310	0	0	0	0	0	0	0	0.001453	0	Orbiliales
Otu000311	0	0	0.000814	0	0.111614	0	0.00181	0.000727	0.000754
Otu000314	0.001988	0	0	0	0	0	0	0.002907	0	Pleosporales
Otu000315	0.002651	0	0	0	0	0	0	0.000727	0
Otu000316	0.001325	0.023311	0.000814	0	0	0	0.010862	0	0
Otu000319	0.000663	0.001457	0.009767	0.127185	0.00077	0.003847	0.00181	0.00436	0.024134
Otu000320	0.002651	0.005828	0.000814	0.002085	0.019244	0.001923	0.004526	0.030518	0.003017	Chaetothyriales
Otu000322	0	0	0	0.00417	0.002309	0	0.298718	0.000727	0.002263
Otu000323	0	0.002914	0.000814	0	0.002309	0.047121	0.005431	0.017439	0.002263	Hypocreales
Otu000324	0.001325	0.131123	0.000814	0	0	0.000962	0	0	0.002263
Otu000325	0	0.001457	0.295463	0	0	0	0.004526	0.001453	0.049776
Otu000326	0.007289	0	0	0	0.00077	0.003847	0	0.002907	0	Sordariales
Otu000328	0.027168	0	0	0	0	0.003847	0.004526	0.000727	0.008296
Otu000329	0.004638	0.000728	0	0.030233	0.002309	0.015386	0	0.001453	0.044496	Microascales
Otu000330	0	0	0	0	0	0.007693	0	0	0.000754	Sordariales
Otu000332	0.001325	0.004371	0.001628	0.001043	0.00154	0.001923	0.028061	0.001453	0.089747	Eurotiales
Otu000333	0.001988	0.001457	0	0	0	0	0	0.001453	0	Diaporthales
Otu000338	0	0.001457	0	0.002085	0	0	0	0	0.000754
Otu000339	0	0.001457	0	0	0.010007	0	0	0.001453	0
Otu000340	0.001988	0	0	0	0	0	0	0.001453	0	Microascales
Otu000341	0.002651	0.002185	0.000814	0.003128	0	0.001923	0.019009	0.096642	0.000754	Hypocreales
Otu000342	0.007289	0.004371	0	0	0	0	0	0.00218	0.001508
Otu000343	0.000663	0.041522	0.001628	0.01251	0.003849	0.004808	0.167463	0.035605	0.004525	Sordariales
Otu000344	0.000663	0	0	0	0.002309	0	0	0.000727	0
Otu000345	0.029156	0.002914	0.000814	0.005213	0.002309	0.013463	0.000905	0.028338	0.000754
Otu000347	0.001325	0.002185	0.002442	0	0	0	0.000905	0	0	Onygenales
Otu000348	0.003313	0.002185	0.00407	0.005213	0	0.007693	0	0.005086	0.000754	Eurotiales
Otu000349	0.000663	0	0	0.005213	0.003079	0.194253	0.010862	0.12498	0.003771
Otu000350	0.000663	0	0.000814	0	0	0	0	0	0	Microascales
Otu000351	0	0	0.003256	0.003128	0.190898	0.000962	0	0.000727	0.000754	Hypocreales
Otu000352	0	0.000728	0	0.001043	0	0	0	0	0
Otu000353	0.001325	0	0	0	0	0.000962	0.000905	0.012353	0	Arachnomycetales
Otu000354	0	0.001457	0	0	0	0	0	0	0	Pleosporales
Otu000355	0.003313	0	0	0	0	0	0	0	0	Polyporales
Otu000357	0.002651	0.002914	0.003256	0.001043	0.00077	0.004808	0	0.00872	0.000754	Eurotiales
Otu000359	0	0.018211	0.029302	0	0	0	0	0.001453	0.013575
Otu000360	0.032469	0	0	0	0	0	0.005431	0	0	Helotiales
Otu000361	0	0.001457	0.000814	0	0	0	0.000905	0	0.002263	Coniochaetales
Otu000362	0.000663	0.000728	0.000814	0.003128	0.00077	0.004808	0	0.000727	0	Sordariales
Otu000363	0	0	0	0	0	0.120206	0.000905	0.000727	0.000754
Otu000364	0	0.005099	0.009767	0.096953	0	0	0	0	0
Otu000365	0	0	0	0	0	0	0	0.000727	0
Otu000366	0.002651	0	0	0	0	0.000962	0	0	0	Eurotiales
Otu000367	0	0.000728	0	0	0	0	0	0	0.000754
Otu000368	0.003313	0.002914	0.002442	0	0	0	0.002716	0	0	Thelebolales
Otu000369	0.032469	0	0.001628	0	0	0	0.000905	0	0	Hypocreales
Otu000370	0.000663	0.045893	0	0.006255	0.00077	0	0.00181	0	0	Hypocreales
Otu000371	0	0	0	0.018765	0	0	0.167463	0.001453	0
Otu000373	0	0	0	0.005213	0.00154	0.20387	0.000905	0.001453	0.083714	Hypocreales
Otu000374	0.001325	0.002185	0.000814	0	0.00077	0	0.000905	0	0.001508	Onygenales
Otu000375	0	0	0	0	0	0.001923	0	0	0
Otu000376	0.015903	0.001457	0.000814	0.002085	0.00077	0	0	0.000727	0.009804	Magnaporthales
Otu000377	0	0.002185	0	0.001043	0	0	0	0.001453	0.040726	Hypocreales
